# Supplementary material for: Sputum DNA sequencing in cystic fibrosis: non-invasive access to the lung microbiome and to pathogen details
Source: Microbiome. 2017 Feb 10;5:20. doi: 10.1186/s40168-017-0234-1 (PMC5303297; doi:10.1186/s40168-017-0234-1)
Supplement: Additional file 1: Table S4. — Table showing the CF and COPD patient demographics data. (XLSX 41 kb) [file 40168_2017_234_MOESM1_ESM.xlsx]

## Sheet: CF-COPD
Table-S4
	CF-85	CF-82	CD-42	CF-76	CF-00	CD-47	CD-34	CD-54	CF-94	CF-99_2	CF-99
Date of Sputum	03.07.2012	10.07.2012	20.07.2012	04.07.2012	14.03.2013	10.07.2012	08.08.2012	08.08.2012	08.08.2012	23.02.2013	15.05.2013
QUANT(mg)	780	3560	1220	180	1100	420	700	1400	760	370	540
YOB	1985	1982	1942	1976	2000	1947	1934	1954	1994	1999	1999
SEX	f	m	f	f	m	m	m	f	f	f	f
GROUP	CF	CF	COPD	CF	CF	COPD	COPD	COPD	CF	CF	CF
Antibiotics	Dalacin	Ciprofloxacin	None	Tazobac + Ciprofloxacin	Amoxicillin/Clavulanic-Acid	None	Augmentin	Augmentin	Amoxicillin/Clavulanic-Acid	TMP/SMX	Clarithromycin
Date of Antibiotics*	03.07.2012	13.04.2011	NA	11.08.2010	14.3.2013	NA	08.08.2012	06.08.2012	8.8.2012	23.2.2013	16.4.2013
FEV1	1.09 L (37% Soll)	1.36 L (33% Soll)	0.7 L (32% Soll)	1.71 L (63% Soll)	1.65L, 98%	1.87 L (57% Soll)	0.71 L (23% Soll)	0.58 L (23% Soll)	1.6L, 54%	2.9L, 85%	3.07L, 88%
Date of FEV1	18.06.2012	25.01.2012	17.07.2012	13.03.2012	14.3.2013	18.05.2012	13.08.2012	03.05.2012	2.8.2012	23.2.2013	15.5.2013
Date of Exacerbation	04.06.2012	23.11.2010	NA	11.08.2010	uk/01/2013	NA	07.08.2012	06.08.2012	uk/07/2012	29.1.2013	NA
*If the antibiotcs course overlapped with the day of sample collection then the sample collection day ash been mentioned

## Sheet: H-Smoker
Table S4
	H-94	H-80	H-380	H-84	S-82	S-77	S-81
Date of Sputum	04.07.2012	22.06.2012	22.06.2012	04.07.2012	04.07.2012	22.06.2012	04.07.2012
QUANT(mg)	2340	140	770	1130	890	1030	340
YOB	1994	1980	1980	1984	1982	1977	1981
SEX	f	m	m	f	f	m	f
GROUP	Healthy	Healthy	Healthy	Healthy	Smoker	Smoker	Smoker
