# Supplementary material for: Sputum DNA sequencing in cystic fibrosis: non-invasive access to the lung microbiome and to pathogen details
Source: Microbiome. 2017 Feb 10;5:20. doi: 10.1186/s40168-017-0234-1 (PMC5303297; doi:10.1186/s40168-017-0234-1)
Supplement: Additional file 4: Table S2. — Table showing clinically detected bacteria and their subsequent identification using genomic analysis. (XLSX 42 kb) [file 40168_2017_234_MOESM4_ESM.xlsx]

## Sheet: Sheet1
Subject ID	Clincial Identified	Genomic Identified	Nucleotide Count
Table S2
Patient ID	Clinically detected bacteria	confirmed using genomic analysis
CF-99_2	Staphylococcus aureus	yes
CF-99	Staphylococcus aureus	yes
CF-76	Pseudomonas aeruginosa	yes
CF-85	Achromobacter xylosoxidans	yes
	Staphylococcus aureus	yes
CF-82	Pseudomonas aeruginosa	yes
CF-94	Staphylococcus aureus	no
CF-00	Stenotrophomonas maltophilia	yes
	Haemophilus influenzae	yes
