# Supplementary material for: Sputum DNA sequencing in cystic fibrosis: non-invasive access to the lung microbiome and to pathogen details
Source: Microbiome. 2017 Feb 10;5:20. doi: 10.1186/s40168-017-0234-1 (PMC5303297; doi:10.1186/s40168-017-0234-1)
Supplement: Additional file 5: Table S3. — Table showing number of assembled nucleotides from each subject sample and their corresponding taxonomy. (XLS 114 kb) [file 40168_2017_234_MOESM5_ESM.xls]

## Sheet: Table-S2-3May16.txt
#Table-S3:Comment: Assembled nucleotide counts assigned to each genera for each subject
genus	S-77	CF-85	CF-82	CD-47	CD-42	CD-34	CD-54	H-80	H-380	CF-76	S-81	H-94	S-82	H-84	CF-94	CF-99	CF-00	CF-99
Actinomyces	3767	702	0	0	1247	0	0	2525	1910	0	504	3591	3910	3854	0	0	0	0
Actinoplanes	558	236	0	0	0	0	0	5429	2272	0	724	2866	2720	2030	0	0	0	0
Actinosynnema	270	214	0	0	0	0	0	206	1440	0	0	514	2566	247	0	0	0	0
Alistipes	6039	783	0	9080	0	0	0	539	7447	0	10954	18308	5583	8265	0	0	1784	0
Atopobium	480	667	0	54549	499	0	0	29745	101249	0	287160	3483	588484	868896	0	0	0	0
Bacteroides	844	7837	0	144826	227	0	0	1150	55320	0	67677	49354	47891	43781	0	0	5787	0
Blastococcus	231	362	0	0	0	0	0	0	223	0	0	0	0	612	0	0	0	0
Brachybacterium	960	214	0	0	1489	0	0	7274	6067	0	816	2522	7622	2809	0	0	0	0
Butyrivibrio	257	0	0	630	0	0	0	0	2444	0	3130	52555	242	2726	0	0	0	0
Campylobacter	1904	2269	0	1745	0	0	0	78673	105039	0	51503	209148	24054	216025	0	0	5690	0
Candidatus Arthromitus	347	0	0	545	756	0	0	0	232	0	313	6072	640	560	0	0	0	0
Capnocytophaga	561	440	0	1334	0	0	0	850	5838	0	14978	5366	1639	15910	0	0	2546	0
Carnobacterium	514	0	0	2515	13644	0	0	4970	38070	0	98819	65102	3205	33384	0	0	1118	0
Catenulispora	209	453	0	0	0	0	0	690	515	0	231	0	932	827	0	0	0	0
Cellulomonas	2451	2317	0	0	12043	0	0	61507	14163	0	3753	2552	22114	16764	0	0	0	0
Clavibacter	864	1630	0	0	267	0	0	9002	4228	0	524	596	4398	3727	0	0	0	0
Corynebacterium	1969	6296	0	0	5796	0	0	32058	17741	240	1767	16806	25063	28144	0	0	310	0
Cronobacter	216	0	0	0	0	0	0	0	0	0	0	0	240	504	0	0	539	0
Enterococcus	430	0	0	3232	28708	743	0	8994	67670	0	142740	194154	9348	36782	0	0	1791	0
Eubacterium	207	0	0	1642	0	321	0	2404	8089	0	16855	68510	9880	2911	0	0	0	0
Finegoldia	276	0	0	13770	913	0	0	345	4542	0	3364	10046	2514	9141	0	0	1157	0
Frankia	319	260	0	0	1065	0	0	515	852	0	216	0	2311	1389	0	0	0	0
Fusobacterium	20128	0	0	898462	411	260	0	668494	1071082	8098	707200	412048	175600	359792	0	0	757369	0
Gossypium	7586	0	2351	1094	303	2703	4945	469	295	630	0	5154	234	1239	0	0	0	0
Granulicatella	459	0	0	231	4445	0	0	3311	7700	0	24439	23095	1598	7513	0	0	0	0
Haemophilus	2386	2125207	0	13757	1585597	5558	0	2273794	2549732	207	1875133	1708358	1460993	2466426	33052	0	2416859	488
Intrasporangium	207	0	0	0	244	0	0	4138	1044	268	285	0	1937	541	0	0	0	0
Isoptericola	326	266	0	0	1996	0	0	23364	3791	0	209	503	7187	8223	0	0	427	0
Kineococcus	312	0	0	0	526	0	0	5258	1536	0	0	324	5118	4181	0	0	0	0
Kitasatospora	214	0	0	0	0	0	0	1446	1229	0	242	398	1817	2148	0	0	0	0
Kocuria	273	0	0	0	0	0	0	4645	1383	0	0	1480	4582	1022	0	0	260	0
Kutzneria	328	0	0	336	0	0	0	1037	0	0	0	332	234	0	0	0	0	0
Kytococcus	513	0	0	0	764	0	0	1564	526	253	0	1426	1401	1237	0	0	0	0
Lactobacillus	475	14377	0	527048	16291	0	0	3563	17502	0	31007	51685	4580	35475	0	0	1221	0
Leptotrichia	215	0	0	5779	2337	0	0	5883	635938	0	505335	26860	41658	541512	0	0	7886	0
Megamonas	281	0	0	2483	312	0	0	1296	1540	0	5356	3668	7558	2476	0	0	312	0
Melissococcus	590	0	0	0	1513	0	0	453	1344	0	7684	5835	0	1851	0	0	0	0
Microbacterium	310	423	0	0	590	0	0	1989	676	0	387	0	4616	860	0	0	0	0
Micrococcus	305	537	0	0	664	0	0	6283	3356	0	725	242	6045	1766	0	0	0	0
Microvirus	5441	0	0	5441	6080	0	0	0	0	0	0	0	0	0	0	0	0	0
Modestobacter	381	0	0	0	0	0	0	0	297	0	0	0	0	0	0	0	0	0
Mycobacterium	277	609	0	230	749	0	0	9518	7095	0	1498	3483	7787	4912	0	0	0	0
Neisseria	3493	2426584	0	230	5001	6512	0	1346501	1510373	0	23632	1437194	5813	603036	0	0	1260813	236
Nocardia	206	0	0	589	0	0	0	3552	1070	0	312	1345	2155	524	0	0	0	0
Nocardioides	631	221	0	0	0	0	0	1933	1574	0	250	2236	2185	430	0	0	0	0
Nocardiopsis	242	285	0	0	0	0	0	3864	854	0	0	0	4786	1625	0	0	0	0
Pediococcus	255	0	0	703	1088	0	0	0	715	0	13880	3959	0	2048	0	0	0	0
Porphyromonas	850	1794	0	221521	0	0	0	977	72722	0	28511	13545	26163	62221	0	0	2350	0
Prevotella	536736	794897	143	3884833	2836	804	0	846768	7364333	763	9473661	8094905	6582898	7413158	0	0	2482370	212
Propionibacterium	2974	7044	0	0	3886	0	0	55457	14880	0	1958	13569	32905	30424	0	0	0	0
Prunus	226	0	0	13080	0	0	0	0	0	0	0	0	0	22206	0	0	0	0
Ralstonia	233	778	0	0	0	0	0	256	2202	0	0	740	1428	1238	0	0	1503	0
Rhodococcus	259	0	0	0	590	0	0	2031	2238	0	441	1976	3338	1379	0	0	0	0
Rhodopirellula	413	0	0	0	0	0	0	0	0	0	0	0	0	0	0	0	0	0
Rickettsia	265	0	0	0	0	0	0	0	0	0	0	0	0	0	0	0	0	0
Rothia	151527	468272	0	505664	2406451	19591	0	2098693	704884	3288	316815	908112	246385	1994886	965	0	195756	0
Ruminiclostridium	216	0	0	1102	2600	0	0	1489	3430	0	0	12829	2137	5056	0	0	236	0
Sanguibacter	209	408	0	0	1950	0	0	16726	10075	0	1932	2239	14631	3704	0	0	0	0
Staphylococcus	612	1414845	0	3154	14260	236	253	2294	33994	0	39197	18608	4738	36805	226	41880	3387	46176
Streptococcus	463946	3125553	11888	4071405	5642974	775734	253	1943204	7253628	24417	8007661	5421068	2115351	7301594	96231	223	811404	0
Streptomyces	1478	1705	0	0	2542	0	0	26379	10604	0	2438	3518	18272	13823	0	0	475	0
Tannerella	217	0	0	285160	0	0	0	2537	7914	0	14060	9141	3197	9677	0	0	0	0
Treponema	3438	0	0	15629	0	0	0	694	1898	0	9200	18315	4655	5935	0	0	0	0
Trueperella	287	212	0	0	639	0	0	11709	2770	0	1219	3700	4766	3583	0	0	0	0
Tsukamurella	337	0	0	0	0	0	0	230	1051	0	0	0	0	397	0	0	0	0
unclassified Siphoviridae	21728	2375	0	26070	3607	606	0	3375	38020	0	164779	42930	9239	99031	0	0	246	0
Veillonella	126396	804	447	182181	371799	1271	0	1388857	2488091	259	3247137	3050107	2516338	3185647	386	0	779725	0
Xanthomonas	1667	277	0	0	0	0	0	0	0	0	1815	344	0	0	0	0	471	0
Xylanimonas	599	2387	0	0	1013	0	0	21028	5637	0	577	2603	11449	3839	0	0	0	0
Achromobacter	0	5373754	402	10849	0	0	92	1218	0	157	265	1089	582	1286	518	273	1123	1545
Acidovorax	0	787	0	0	0	0	0	446	2426	0	0	240	1459	348	0	0	248	0
Actinobacillus	0	4613	0	1081	1665	0	0	1308	20857	0	8975	3458	8959	9050	0	0	30381	0
Aeromonas	0	241	0	0	0	0	0	592	837	0	0	0	0	532	0	0	0	0
Aggregatibacter	0	663442	0	0	6894	209	0	126060	119639	0	206865	59203	9838	336580	0	0	13245	0
Alicycliphilus	0	306	0	0	0	0	0	2476	209	0	0	281	0	0	0	0	0	0
Arthrobacter	0	265	0	226	419	0	0	7419	1762	0	458	8377	4212	3710	0	0	0	0
Azoarcus	0	404	0	0	0	0	0	550	0	0	0	263	0	0	0	0	634	0
Azospira	0	233	0	0	0	0	0	0	0	0	0	0	0	0	0	0	247	0
Barnesiella	0	2947	0	1107	0	0	0	0	1310	0	8729	1909	2601	6727	0	0	237	0
Basfia	0	1536	0	0	1311	0	0	1471	2228	0	1988	515	1330	6693	0	0	2833	0
Beutenbergia	0	244	0	0	590	0	0	4888	4324	0	242	1376	5520	2421	0	0	0	0
Bibersteinia	0	595	0	0	0	0	0	455	3074	0	221	0	1929	228	0	0	8033	0
Bifidobacterium	0	311	0	33811	2188	0	0	23813	12829	2749	5402	5640	9099	6968	0	0	0	0
Bordetella	0	16702	0	0	0	0	0	1024	1174	0	367	0	0	0	0	0	1230	0
Bradyrhizobium	0	215	0	0	0	0	0	0	0	0	0	214	0	0	0	0	0	0
Burkholderia	0	16276	0	0	0	0	0	897	0	287	557	2207	384	851	881	0	1565	0
Chromobacterium	0	7501	0	0	0	0	0	0	0	0	0	722	0	249	0	0	554	0
Clostridium	0	1287	0	12281	7055	0	0	2243	56229	0	22650	46005	8269	13348	0	0	847	0
Conchiformibius	0	1115	0	0	0	0	0	0	0	0	0	0	0	0	0	0	0	0
Croceibacter	0	262	0	0	0	0	0	0	0	0	7878	0	1723	0	0	0	423	0
Dickeya	0	265	0	0	0	0	0	1100	1064	0	4034	3423	1522	553	0	0	0	0
Edwardsiella	0	219	0	0	0	0	0	497	0	0	0	716	0	0	0	0	0	0
Enterobacter	0	475	0	0	1305	0	0	0	2129	0	0	11792	0	1663	0	0	1099	0
Gallibacterium	0	1937	0	0	1070	0	0	757	2375	0	1547	2808	836	2092	0	0	840	0
Gordonia	0	989	0	0	312	0	0	847	363	0	321	0	1541	273	0	0	0	0
Histophilus	0	1371	0	2755	1913	0	0	581	7232	0	5070	2868	2792	1966	0	0	2074	0
Lactococcus	0	1720	0	649	1768	0	0	1352	20640	0	22722	7388	1565	10101	0	0	0	0
Mannheimia	0	7069	0	3368	3504	0	0	10562	20642	0	2746	2723	14312	17568	0	0	57751	0
Methylibium	0	219	0	0	0	0	0	0	211	0	0	0	0	0	0	0	0	0
Odoribacter	0	3867	0	11875	0	0	0	0	22357	0	7665	14505	14118	7407	0	0	426	0
Parabacteroides	0	365	0	696	0	0	0	0	6009	0	2708	1677	481	5097	0	0	0	0
Pasteurella	0	2841	0	0	1825	0	0	5601	38538	0	2626	721	2088	3863	0	0	5880	0
Pseudomonas	0	772	6443579	0	0	0	0	2054	4011	2019757	922	2105	2496	1151	0	0	110173	0
Pseudoxanthomonas	0	256	0	0	0	0	0	0	0	0	0	0	0	0	0	0	631	0
Ramlibacter	0	265	0	0	0	0	0	0	0	0	0	0	0	318	0	0	0	0
Rhodobacter	0	556	0	0	0	0	0	0	0	0	0	0	0	0	0	0	0	0
Rhodoferax	0	223	0	0	0	0	0	0	0	0	0	0	0	0	0	0	0	0
Sodalis	0	239	0	0	0	0	0	287	0	0	0	0	0	0	0	0	256	0
Stenotrophomonas	0	254	0	0	0	0	0	295	0	0	0	0	0	526	0	0	4841429	0
Sulfuricurvum	0	506	0	0	0	0	0	0	0	0	0	0	0	0	0	0	0	0
Thermomonospora	0	241	0	0	0	0	0	1615	781	0	0	2476	827	0	0	0	0	0
unclassified Myoviridae	0	4184	0	6342	2784	296	0	444	1632	0	10579	883	251	6234	0	0	0	0
Variovorax	0	464	0	0	0	0	0	0	1910	0	0	212	0	0	0	0	239	0
Candida	0	0	209	0	611	0	255	0	470	0	383	0	0	0	0	0	0	0
Toxoplasma	0	0	662	417	0	0	0	210	0	0	480	478	751	0	779	1237	0	1199
Abiotrophia	0	0	0	253	3192	0	0	889	3526	0	6011	5230	1446	3024	0	0	0	0
Acholeplasma	0	0	0	231	685	0	0	1042	5036	0	4163	787	615	5244	0	0	805	0
Alkaliphilus	0	0	0	304	0	0	0	763	744	0	0	0	466	507	0	0	0	0
Alteromonas	0	0	0	617	0	0	0	0	626	0	0	0	207	422	0	0	0	0
Amphibacillus	0	0	0	464	800	0	0	308	0	0	0	290	735	1371	0	0	0	0
Anaerococcus	0	0	0	3350	802	0	0	0	2403	0	1383	799	531	773	0	0	0	0
Arcobacter	0	0	0	255	758	0	0	391	4026	0	272	0	2705	1870	0	0	0	0
Arsenophonus	0	0	0	259	0	0	0	0	0	0	0	0	0	539	0	0	536	0
Bacillus	0	0	0	5047	11337	0	0	3748	26509	0	28187	92044	4681	27406	0	0	971	0
Blautia	0	0	0	1354	0	0	0	0	1572	0	848	25033	1030	1944	0	0	0	0
Borrelia	0	0	0	572	771	0	0	0	0	0	0	0	0	0	0	0	0	0
Brachyspira	0	0	0	267	213	0	0	0	3002	0	396	282	0	0	0	0	0	0
Brevibacillus	0	0	0	216	0	0	0	0	0	0	0	0	0	328	0	0	0	0
Caldanaerobacter	0	0	0	347	0	0	0	0	0	0	0	0	0	0	0	0	0	0
Candidatus Atelocyanobacterium	0	0	0	644	0	0	0	0	0	0	0	0	0	0	0	0	0	0
Chroococcidiopsis	0	0	0	214	0	0	0	0	0	0	0	0	0	0	0	0	0	0
Coprococcus	0	0	0	246	0	0	0	1661	1885	0	6013	48349	2285	699	0	0	0	0
Cryptobacterium	0	0	0	210	0	0	0	0	467	0	0	0	0	259	0	0	0	0
Erysipelothrix	0	0	0	207	633	0	0	236	2204	0	5252	0	0	2487	0	0	0	0
Filifactor	0	0	0	8635	927	0	0	823	18944	517	24822	44575	12946	14662	0	0	0	0
Flavobacterium	0	0	0	422	0	0	0	0	2047	0	3565	0	4352	1401	0	0	0	0
Fretibacterium	0	0	0	285	0	0	0	0	211	0	0	0	0	0	0	0	0	0
Gardnerella	0	0	0	3305	222	0	0	0	0	336	454	1555	0	0	0	0	405	0
Leadbetterella	0	0	0	440	0	0	0	0	0	0	0	0	0	0	0	0	0	0
Leuconostoc	0	0	0	468	834	995	0	0	2405	0	2371	1918	2997	2432	0	0	0	0
Listeria	0	0	0	1929	7335	0	0	3126	15007	0	30495	34940	9769	22739	0	0	455	0
Malus	0	0	0	851	0	0	0	0	0	0	0	5975	0	2587	0	0	0	0
Marinitoga	0	0	0	340	0	0	0	0	400	0	0	0	0	526	0	0	0	0
Methanobacterium	0	0	0	286	0	0	0	0	0	0	0	0	0	0	0	0	0	0
Methanocorpusculum	0	0	0	212	0	0	0	0	0	0	0	0	0	0	0	0	0	0
Methanomassiliicoccus	0	0	0	338	0	0	0	0	0	0	0	0	0	0	0	0	0	0
Methylophaga	0	0	0	9989	0	0	0	0	0	0	0	0	0	0	0	0	0	0
Moraxella	0	0	0	12635	0	0	0	0	0	0	0	0	0	0	0	0	0	0
Mycoplasma	0	0	0	1757	463	0	0	304	1085	0	0	4525	580	280	0	0	0	0
Nakaseomyces	0	0	0	16988	517	0	0	0	0	0	0	0	0	0	0	0	0	0
Oscillibacter	0	0	0	11920	0	0	0	0	0	0	226	0	0	0	0	0	0	0
Paenibacillus	0	0	0	385	0	0	0	0	0	0	797	876	1574	290	0	0	0	0
Paludibacter	0	0	0	3580	0	0	0	0	372	0	850	6919	3020	499	0	0	0	0
Parvimonas	0	0	0	349	0	0	0	0	0	0	0	0	0	0	0	0	0	0
Pedobacter	0	0	0	258	0	0	0	0	0	0	0	0	265	0	0	0	0	0
Pelodictyon	0	0	0	6491	0	0	0	0	0	0	0	0	0	0	0	0	0	0
Peptoclostridium	0	0	0	19699	841	0	0	879	14986	0	3060	4733	4000	7627	0	0	1034	0
Peptostreptococcus	0	0	0	900	0	0	0	0	508	0	0	0	0	554	0	0	0	0
Petrotoga	0	0	0	208	0	0	0	0	1020	0	0	0	0	0	0	0	0	0
Prochlorococcus	0	0	0	548	0	0	0	0	1125	0	0	0	219	245	0	0	0	0
Pseudoalteromonas	0	0	0	445	0	0	0	0	221	0	0	249	0	0	0	0	734	0
Pyrus	0	0	0	245	0	0	0	0	0	0	0	718	0	0	0	0	0	0
Roseburia	0	0	0	916	0	0	0	214	3700	0	6100	24830	2101	2760	0	0	0	0
Ruminococcus	0	0	0	316	0	0	0	210	1702	286	2614	21237	2664	4339	0	0	0	0
Sebaldella	0	0	0	231	0	0	0	864	7187	0	3878	3058	3676	643	0	0	0	0
Simiduia	0	0	0	425	0	0	0	0	0	0	0	0	0	0	0	0	0	0
Sneathia	0	0	0	582	0	0	0	0	0	0	0	0	0	0	0	0	0	0
Spiroplasma	0	0	0	692	566	0	0	0	2291	0	0	0	1554	0	0	0	0	0
Streptobacillus	0	0	0	22717	0	0	0	223	5688	0	2156	763	908	251	0	0	0	0
Thermaerobacter	0	0	0	6195	0	0	0	0	0	0	0	0	0	0	0	0	0	0
Thermoanaerobacterium	0	0	0	430	0	0	0	0	0	0	287	4361	712	0	0	0	0	0
Thermosipho	0	0	0	3080	0	0	0	0	726	0	0	0	0	0	0	0	0	0
Trichomonas	0	0	0	343	0	0	0	0	0	0	0	0	0	0	0	0	0	0
Triticum	0	0	0	8860	0	0	0	0	6836	0	1276	126429	0	7506	0	0	291	0
unclassified phages	0	0	0	3078	1784	3338	0	0	1500	0	4002	5417	1603	2232	0	0	285	0
unclassified Siphovirida	0	0	0	237	0	0	0	0	0	0	0	0	0	0	0	0	0	0
Weissella	0	0	0	829	0	284	0	0	0	0	1137	381	0	0	0	0	436	0
Aliivibrio	0	0	0	0	307	0	0	0	533	0	0	1255	0	2102	0	0	276	0
Arcanobacterium	0	0	0	0	230	0	0	2754	1156	0	454	3955	2964	992	0	0	0	0
Caldicellulosiruptor	0	0	0	0	206	0	0	0	1063	0	472	0	227	570	0	0	0	0
Caulobacter	0	0	0	0	227	0	0	0	281	0	206	0	0	673	0	0	0	0
Cellulosilyticum	0	0	0	0	1336	0	0	271	533	0	3538	10604	1795	2465	0	0	0	0
Dehalobacter	0	0	0	0	332	0	0	0	577	0	0	2302	0	0	0	0	0	0
Deinococcus	0	0	0	0	301	0	0	0	0	0	772	1222	1102	0	0	0	740	0
Desulfitobacterium	0	0	0	0	595	0	0	0	0	0	4252	2473	1380	2531	0	0	0	0
Desulfotomaculum	0	0	0	0	285	0	0	0	0	0	3025	5876	0	458	0	0	0	0
Gemella	0	0	0	0	2399	0	0	608	5213	0	219	0	740	7741	0	0	115	0
Geodermatophilus	0	0	0	0	485	0	0	1127	345	0	0	1630	310	439	0	0	230	0
Gottschalkia	0	0	0	0	919	0	0	0	2893	0	0	0	0	721	0	0	0	0
Halanaerobium	0	0	0	0	977	0	0	0	1085	0	1623	0	0	0	0	0	0	0
Halobacillus	0	0	0	0	419	0	0	0	879	0	1512	1652	540	0	0	0	0	0
Leifsonia	0	0	0	0	235	0	0	1348	871	370	290	1437	1326	693	0	0	0	0
Lysinibacillus	0	0	0	0	2067	0	0	432	4445	0	8413	14489	1258	6797	0	0	0	0
Macrococcus	0	0	0	0	1563	0	0	0	1414	0	0	0	0	2681	0	0	791	0
Olsenella	0	0	0	0	434	0	0	1407	1281	0	1464	439	994	4462	0	0	0	0
Proteus	0	0	0	0	209	0	0	0	912	0	0	0	0	0	0	0	0	0
Pseudonocardia	0	0	0	0	301	0	0	1091	538	0	0	227	963	675	0	0	0	0
Saccharothrix	0	0	0	0	229	0	0	1723	614	0	0	0	0	0	0	0	0	0
Solibacillus	0	0	0	0	552	0	0	305	1097	0	0	438	1508	4071	0	0	589	0
Taylorella	0	0	0	0	293	0	0	0	27942	0	0	12103	0	433	0	0	0	0
Tetragenococcus	0	0	0	0	1642	0	0	519	0	0	4376	8328	678	219	0	0	0	0
uncultured phage	0	0	0	0	211	0	0	0	0	0	13123	734	1028	250	0	0	0	0
Cucumis	0	0	0	0	0	493	0	0	0	0	0	821	0	951	0	0	0	0
Lymphocryptovirus	0	0	0	0	0	712	0	0	0	0	0	0	0	1979	0	0	0	0
Simplexvirus	0	0	0	0	0	88289	0	0	0	0	0	0	0	0	0	0	0	0
Solanum	0	0	0	0	0	326	0	0	0	0	0	0	0	576	0	0	0	0
Acidothermus	0	0	0	0	0	0	0	2516	0	0	0	0	300	0	0	0	0	0
Acinetobacter	0	0	0	0	0	0	0	208	0	0	0	1590	626	301	0	0	1592	0
Aerococcus	0	0	0	0	0	0	0	632	713	0	8587	3387	235	288	0	0	0	0
Allochromatium	0	0	0	0	0	0	0	479	0	0	225	0	581	332	0	0	0	0
Amycolatopsis	0	0	0	0	0	0	0	754	335	0	0	344	1025	670	0	0	0	0
Anaeromyxobacter	0	0	0	0	0	0	0	1074	426	0	0	0	680	0	0	0	1172	0
Aromatoleum	0	0	0	0	0	0	0	607	0	0	0	0	0	0	0	0	381	0
Bergeriella	0	0	0	0	0	0	0	2465	875	0	0	592	0	830	0	0	837	0
Cupriavidus	0	0	0	0	0	0	0	1126	0	0	0	2532	0	816	0	0	1659	0
Dechloromonas	0	0	0	0	0	0	0	626	558	0	0	0	0	0	0	0	0	0
Eggerthella	0	0	0	0	0	0	0	2114	0	0	0	0	181	0	0	0	0	0
Geobacter	0	0	0	0	0	0	0	209	310	0	630	0	0	484	0	0	0	0
Gordonibacter	0	0	0	0	0	0	0	1765	0	0	0	0	647	441	0	0	0	0
Ilyobacter	0	0	0	0	0	0	0	285	2274	0	713	3823	0	0	0	0	244	0
Jonesia	0	0	0	0	0	0	0	2423	0	0	0	5131	476	1669	0	0	0	0
Kribbella	0	0	0	0	0	0	0	757	601	0	0	0	2001	0	0	0	0	0
Lachnoclostridium	0	0	0	0	0	0	0	373	2889	0	2860	31158	718	757	0	0	0	0
Laribacter	0	0	0	0	0	0	0	1058	0	0	0	250	0	822	0	0	1882	0
Maribacter	0	0	0	0	0	0	0	207	0	0	0	0	228	0	0	0	0	0
Methylomonas	0	0	0	0	0	0	0	1208	1017	0	0	0	0	0	0	0	0	0
Methylotenera	0	0	0	0	0	0	0	1107	0	0	0	1889	0	266	0	0	1392	0
Microlunatus	0	0	0	0	0	0	0	433	507	0	248	523	219	0	0	0	0	0
Micromonospora	0	0	0	0	0	0	0	893	907	0	0	548	897	854	0	0	0	0
Mobiluncus	0	0	0	0	0	0	0	1798	983	0	217	949	797	2297	0	0	0	0
Naumovozyma	0	0	0	0	0	0	0	1429	0	0	0	0	305	0	0	0	0	0
Nitrobacter	0	0	0	0	0	0	0	517	0	0	0	0	0	0	0	0	0	0
Pandoraea	0	0	0	0	0	0	0	505	0	0	0	0	0	0	0	0	777	0
Pectobacterium	0	0	0	0	0	0	0	995	0	0	0	218	0	932	0	0	300	0
Pseudogulbenkiania	0	0	0	0	0	0	0	1300	0	0	948	2842	461	0	0	0	208	0
Pseudozyma	0	0	0	0	0	0	0	964	0	0	0	0	0	0	0	0	0	0
Renibacterium	0	0	0	0	0	0	0	351	0	0	227	974	0	0	0	0	0	0
Riemerella	0	0	0	0	0	0	0	240	1492	0	494	2155	0	217	0	0	0	0
Roseiflexus	0	0	0	0	0	0	0	250	0	0	0	0	0	0	0	0	0	0
Saccharopolyspora	0	0	0	0	0	0	0	762	437	0	0	259	269	383	0	0	0	0
Salinispora	0	0	0	0	0	0	0	563	0	0	0	712	0	0	0	0	0	0
Serratia	0	0	0	0	0	0	0	2183	365	0	0	0	903	1317	0	0	815	0
Sideroxydans	0	0	0	0	0	0	0	731	0	0	0	0	0	0	0	0	270	0
Snodgrassella	0	0	0	0	0	0	0	1776	0	0	0	665	0	618	0	0	857	0
Streptosporangium	0	0	0	0	0	0	0	2791	548	0	0	1170	1139	2392	0	0	0	0
Symbiobacterium	0	0	0	0	0	0	0	2206	342	0	1490	0	552	0	0	0	0	0
Thioalkalivibrio	0	0	0	0	0	0	0	532	0	0	0	535	0	0	0	0	252	0
Thiomonas	0	0	0	0	0	0	0	437	1292	0	0	3388	0	0	0	0	1230	0
Verminephrobacter	0	0	0	0	0	0	0	2841	0	0	258	0	0	359	0	0	234	0
Verrucosispora	0	0	0	0	0	0	0	484	335	0	0	0	0	0	0	0	0	0
Acidaminococcus	0	0	0	0	0	0	0	0	3140	0	0	817	879	1723	0	0	0	0
Acidithiobacillus	0	0	0	0	0	0	0	0	229	0	504	0	0	222	0	0	0	0
Adlercreutzia	0	0	0	0	0	0	0	0	621	0	581	0	372	0	0	0	0	0
Akkermansia	0	0	0	0	0	0	0	0	548	0	0	0	0	0	0	0	0	0
Alloprevotella	0	0	0	0	0	0	0	0	1366	0	0	260	0	0	0	0	0	0
Arabidopsis	0	0	0	0	0	0	0	0	517	0	0	0	0	1038	0	0	0	0
Avena	0	0	0	0	0	0	0	0	62292	0	0	0	0	0	0	0	0	0
Bacteroidales bacterium CF	0	0	0	0	0	0	0	0	230	0	0	2469	3561	358	0	0	684	0
Brachypodium	0	0	0	0	0	0	0	0	4457	0	0	0	0	0	0	0	0	0
Caldilinea	0	0	0	0	0	0	0	0	429	0	0	0	0	0	0	0	0	0
Candidatus Acetothermum	0	0	0	0	0	0	0	0	309	0	754	0	0	0	0	0	0	0
Candidatus Azobacteroides	0	0	0	0	0	0	0	0	312	0	797	543	0	604	0	0	226	0
Candidatus Liberibacter	0	0	0	0	0	0	0	0	2357	0	1172	0	0	0	0	0	0	0
Candidatus Pelagibacter	0	0	0	0	0	0	0	0	484	0	0	0	0	258	0	0	0	0
Candidatus Saccharimonas	0	0	0	0	0	0	0	0	5616	0	1952	0	5518	5456	0	0	0	0
Candidatus Sulcia	0	0	0	0	0	0	0	0	432	0	0	0	0	0	0	0	0	0
Castellaniella	0	0	0	0	0	0	0	0	466	0	0	381	0	250	0	0	469	0
Chloroflexus	0	0	0	0	0	0	0	0	305	0	0	0	0	658	0	0	0	0
Curvibacter	0	0	0	0	0	0	0	0	229	0	0	0	0	214	0	0	1275	0
Cytophaga	0	0	0	0	0	0	0	0	285	0	0	0	0	469	0	0	0	0
Dehalococcoides	0	0	0	0	0	0	0	0	1100	0	0	224	0	357	0	0	0	0
Delftia	0	0	0	0	0	0	0	0	214	0	0	0	0	0	0	0	0	0
Denitrovibrio	0	0	0	0	0	0	0	0	1334	0	0	0	0	0	0	0	0	0
Desulfocapsa	0	0	0	0	0	0	0	0	425	0	0	0	0	0	0	0	0	0
Desulfosporosinus	0	0	0	0	0	0	0	0	2915	0	2378	293	1010	252	0	0	0	0
Desulfovibrio	0	0	0	0	0	0	0	0	3757	0	0	0	1040	671	0	0	0	0
Ehrlichia	0	0	0	0	0	0	0	0	695	0	0	616	0	0	0	0	0	0
Elusimicrobium	0	0	0	0	0	0	0	0	1386	0	649	0	3005	1074	0	0	0	0
Erwinia	0	0	0	0	0	0	0	0	1597	0	0	517	0	289	0	0	0	0
Escherichia	0	0	0	0	0	0	0	0	1384	0	992	4536	0	336	0	0	0	0
Ethanoligenens	0	0	0	0	0	0	0	0	219	0	0	0	0	0	0	0	0	0
Faecalibacterium	0	0	0	0	0	0	0	0	336	0	935	4234	2000	898	0	0	0	0
Fibrobacter	0	0	0	0	0	0	0	0	252	0	0	0	213	794	0	0	0	0
Fluviicola	0	0	0	0	0	0	0	0	2083	0	0	269	220	0	0	0	0	0
Formosa	0	0	0	0	0	0	0	0	323	0	0	416	608	244	0	0	233	0
Gilliamella	0	0	0	0	0	0	0	0	320	0	0	0	0	511	0	0	413	0
Glycomyces	0	0	0	0	0	0	0	0	358	0	0	0	0	0	0	0	0	0
Granulicella	0	0	0	0	0	0	0	0	444	0	0	0	214	0	0	0	0	0
Halobacteroides	0	0	0	0	0	0	0	0	1618	0	0	0	0	282	0	0	0	0
Helicobacter	0	0	0	0	0	0	0	0	259	0	0	0	0	0	0	0	0	0
Hordeum	0	0	0	0	0	0	0	0	2116	0	0	578	0	244	0	0	0	0
Janthinobacterium	0	0	0	0	0	0	0	0	2300	0	0	0	0	0	0	0	2056	0
Lacinutrix	0	0	0	0	0	0	0	0	324	0	0	0	0	0	0	0	0	0
Lawsonia	0	0	0	0	0	0	0	0	493	0	0	0	0	0	0	0	0	0
Legionella	0	0	0	0	0	0	0	0	274	0	236	0	0	0	0	0	0	0
Lolium	0	0	0	0	0	0	0	0	3169	0	0	0	0	0	0	0	0	0
Megasphaera	0	0	0	0	0	0	0	0	6835	0	20425	10525	36286	8333	0	0	2062	0
Mesoplasma	0	0	0	0	0	0	0	0	480	0	0	0	0	0	0	0	0	0
Methanococcus	0	0	0	0	0	0	0	0	279	0	247	0	0	2700	0	0	0	0
Methylobacillus	0	0	0	0	0	0	0	0	2111	0	0	0	0	0	0	0	0	0
Methylococcus	0	0	0	0	0	0	0	0	319	0	0	0	0	0	0	0	0	0
Moorella	0	0	0	0	0	0	0	0	241	0	0	0	0	0	0	0	0	0
Nakamurella	0	0	0	0	0	0	0	0	344	0	0	500	0	550	0	0	0	0
Natranaerobius	0	0	0	0	0	0	0	0	710	0	0	0	0	0	0	0	0	0
Nitrospira	0	0	0	0	0	0	0	0	323	0	0	0	0	0	0	0	0	0
Oleispira	0	0	0	0	0	0	0	0	272	0	0	0	0	1037	0	0	0	0
Ornithobacterium	0	0	0	0	0	0	0	0	278	0	0	0	0	0	0	0	0	0
Oryza	0	0	0	0	0	0	0	0	1351	0	0	0	0	0	0	0	848	0
Oscillatoria	0	0	0	0	0	0	0	0	273	0	0	0	0	0	0	0	0	0
Pantoea	0	0	0	0	0	0	0	0	1890	0	0	0	215	329	0	0	1420	0
Photobacterium	0	0	0	0	0	0	0	0	2097	0	0	0	508	0	0	0	284	0
Photorhabdus	0	0	0	0	0	0	0	0	270	0	0	409	0	0	0	0	0	0
Polaribacter	0	0	0	0	0	0	0	0	548	0	0	0	0	723	0	0	0	0
Porphyra	0	0	0	0	0	0	0	0	262	0	0	0	0	0	0	0	0	0
Pusillimonas	0	0	0	0	0	0	0	0	4882	0	0	0	0	0	0	0	0	0
Rhizobium	0	0	0	0	0	0	0	0	330	0	0	0	207	0	0	0	246	0
Rhodopseudomonas	0	0	0	0	0	0	0	0	211	0	0	636	0	0	0	0	0	0
Rubrivivax	0	0	0	0	0	0	0	0	1447	0	0	0	0	0	0	0	0	0
Saccharophagus	0	0	0	0	0	0	0	0	207	0	371	0	0	324	0	0	0	0
Secale	0	0	0	0	0	0	0	0	1034	0	0	8223	0	0	0	0	0	0
Selenomonas	0	0	0	0	0	0	0	0	5623	0	296	3824	398	4708	0	0	285	0
Shewanella	0	0	0	0	0	0	0	0	325	0	294	2634	256	0	0	0	1397	0
Stanieria	0	0	0	0	0	0	0	0	1045	0	0	0	0	0	0	0	0	0
Sulfuricella	0	0	0	0	0	0	0	0	1302	0	0	0	0	0	0	0	0	0
Syntrophomonas	0	0	0	0	0	0	0	0	309	0	0	0	0	0	0	0	0	0
Terriglobus	0	0	0	0	0	0	0	0	356	0	0	0	0	485	0	0	0	0
Thermoanaerobacter	0	0	0	0	0	0	0	0	739	0	940	0	796	0	0	0	737	0
Thermobifida	0	0	0	0	0	0	0	0	273	0	0	212	1498	0	0	0	0	0
Thermobispora	0	0	0	0	0	0	0	0	226	0	254	0	0	472	0	0	0	0
Thermodesulfobacterium	0	0	0	0	0	0	0	0	280	0	0	0	0	0	0	0	0	0
unassigned Picovirinae	0	0	0	0	0	0	0	0	785	0	600	1394	15340	2219	0	0	0	0
Vibrio	0	0	0	0	0	0	0	0	1383	0	0	75778	486	2154	0	0	1663	0
Winogradskyella	0	0	0	0	0	0	0	0	412	0	2139	0	0	0	0	0	0	0
Yersinia	0	0	0	0	0	0	0	0	1600	0	2563	361	0	262	0	0	301	0
Zea	0	0	0	0	0	0	0	0	274	0	0	0	0	0	0	0	0	0
Chromohalobacter	0	0	0	0	0	0	0	0	0	235	0	0	0	0	0	0	0	0
Acetobacterium	0	0	0	0	0	0	0	0	0	0	245	0	0	0	0	0	0	0
Acetohalobium	0	0	0	0	0	0	0	0	0	0	402	0	0	260	0	0	0	0
Azospirillum	0	0	0	0	0	0	0	0	0	0	348	0	0	0	0	0	277	0
Blattabacterium	0	0	0	0	0	0	0	0	0	0	3715	0	0	0	0	0	0	0
Brevundimonas	0	0	0	0	0	0	0	0	0	0	250	0	0	0	0	0	0	0
Candidatus Actinomarina	0	0	0	0	0	0	0	0	0	0	1158	0	409	0	0	0	0	0
Candidatus Methanomethylophilus	0	0	0	0	0	0	0	0	0	0	335	306	0	0	0	0	0	0
Candidatus Phytoplasma	0	0	0	0	0	0	0	0	0	0	226	0	0	0	0	0	0	0
Carboxydothermus	0	0	0	0	0	0	0	0	0	0	3798	0	0	0	0	0	0	0
Chitinophaga	0	0	0	0	0	0	0	0	0	0	1877	313	0	0	0	0	0	0
Chlorobium	0	0	0	0	0	0	0	0	0	0	324	0	0	349	0	0	0	0
Citrobacter	0	0	0	0	0	0	0	0	0	0	221	0	0	0	0	0	0	0
Coriobacterium	0	0	0	0	0	0	0	0	0	0	279	0	0	0	0	0	0	0
Dichelobacter	0	0	0	0	0	0	0	0	0	0	263	2397	0	693	0	0	0	0
Draconibacterium	0	0	0	0	0	0	0	0	0	0	244	1278	0	1232	0	0	0	0
Dyadobacter	0	0	0	0	0	0	0	0	0	0	582	0	365	0	0	0	0	0
Fibrella	0	0	0	0	0	0	0	0	0	0	409	0	0	505	0	0	0	0
Flexibacter	0	0	0	0	0	0	0	0	0	0	309	236	0	0	0	0	0	0
Francisella	0	0	0	0	0	0	0	0	0	0	5806	9082	0	0	0	0	0	0
Geobacillus	0	0	0	0	0	0	0	0	0	0	654	0	0	883	0	0	0	0
Heliobacterium	0	0	0	0	0	0	0	0	0	0	212	0	0	0	0	0	0	0
Hymenobacter	0	0	0	0	0	0	0	0	0	0	1484	508	370	1089	0	0	0	0
Hyphomicrobium	0	0	0	0	0	0	0	0	0	0	284	0	0	0	0	0	246	0
Lithodesmium	0	0	0	0	0	0	0	0	0	0	254	0	0	0	0	0	0	0
Magnetospirillum	0	0	0	0	0	0	0	0	0	0	503	0	231	0	0	0	0	0
Mahella	0	0	0	0	0	0	0	0	0	0	274	0	0	0	0	0	0	0
Marivirga	0	0	0	0	0	0	0	0	0	0	264	0	0	0	0	0	0	0
Methanobrevibacter	0	0	0	0	0	0	0	0	0	0	221	0	0	0	0	0	0	0
Methanosarcina	0	0	0	0	0	0	0	0	0	0	229	223	260	0	0	0	275	0
Methylobacterium	0	0	0	0	0	0	0	0	0	0	217	0	869	348	0	0	0	0
Micromonas	0	0	0	0	0	0	0	0	0	0	996	0	0	0	0	0	0	0
Myxococcus	0	0	0	0	0	0	0	0	0	0	352	0	224	0	0	0	0	0
Nicotiana	0	0	0	0	0	0	0	0	0	0	272	0	0	697	0	0	0	241
Oceanobacillus	0	0	0	0	0	0	0	0	0	0	1219	0	0	0	0	0	0	0
Ochrobactrum	0	0	0	0	0	0	0	0	0	0	447	0	0	0	0	0	0	0
Opitutus	0	0	0	0	0	0	0	0	0	0	501	0	0	0	0	0	0	0
Phycisphaera	0	0	0	0	0	0	0	0	0	0	385	0	744	615	0	0	0	0
Plasmodium	0	0	0	0	0	0	0	0	0	0	311	0	0	0	0	0	0	0
Polynucleobacter	0	0	0	0	0	0	0	0	0	0	222	0	0	0	0	0	0	0
Rahnella	0	0	0	0	0	0	0	0	0	0	262	1853	0	459	0	0	0	0
Robiginitalea	0	0	0	0	0	0	0	0	0	0	255	0	663	0	0	0	0	0
Runella	0	0	0	0	0	0	0	0	0	0	253	0	0	0	0	0	0	0
Sinorhizobium	0	0	0	0	0	0	0	0	0	0	503	0	0	713	0	0	0	0
Solitalea	0	0	0	0	0	0	0	0	0	0	530	0	0	0	0	0	0	0
Sorangium	0	0	0	0	0	0	0	0	0	0	878	0	0	0	0	0	0	0
Syntrophobotulus	0	0	0	0	0	0	0	0	0	0	662	310	749	0	0	0	0	0
Thalassolituus	0	0	0	0	0	0	0	0	0	0	331	0	0	0	0	0	0	0
Twortlikevirus	0	0	0	0	0	0	0	0	0	0	911	0	0	0	0	0	0	0
unassigned Myoviridae	0	0	0	0	0	0	0	0	0	0	338	0	0	0	0	0	0	0
Xanthobacter	0	0	0	0	0	0	0	0	0	0	307	0	0	0	0	0	0	0
Advenella	0	0	0	0	0	0	0	0	0	0	0	2187	0	0	0	0	0	0
Aegilops	0	0	0	0	0	0	0	0	0	0	0	2504	0	209	0	0	0	0
Alcanivorax	0	0	0	0	0	0	0	0	0	0	0	237	0	0	0	0	0	0
Anoxybacillus	0	0	0	0	0	0	0	0	0	0	0	264	413	0	0	0	0	0
Azotobacter	0	0	0	0	0	0	0	0	0	0	0	1317	0	0	0	0	0	0
Bipolaris	0	0	0	0	0	0	0	0	0	0	0	2969	0	0	0	0	0	0
Candidatus Amoebophilus	0	0	0	0	0	0	0	0	0	0	0	1553	0	0	0	0	0	0
Cellvibrio	0	0	0	0	0	0	0	0	0	0	0	856	0	0	0	0	0	0
Collimonas	0	0	0	0	0	0	0	0	0	0	0	236	0	0	0	0	0	0
Comamonas	0	0	0	0	0	0	0	0	0	0	0	544	0	361	0	0	0	0
Conexibacter	0	0	0	0	0	0	0	0	0	0	0	264	0	0	0	0	0	0
Cycloclasticus	0	0	0	0	0	0	0	0	0	0	0	263	0	0	0	0	0	0
Echinicola	0	0	0	0	0	0	0	0	0	0	0	217	0	0	0	0	0	0
Helianthus	0	0	0	0	0	0	0	0	0	0	0	31069	0	0	0	0	0	0
Herbaspirillum	0	0	0	0	0	0	0	0	0	0	0	258	0	778	0	0	1059	0
Herminiimonas	0	0	0	0	0	0	0	0	0	0	0	223	0	0	0	0	732	0
Klebsiella	0	0	0	0	0	0	0	0	0	0	0	317	0	850	0	0	237	0
Linum	0	0	0	0	0	0	0	0	0	0	0	4650	0	0	0	0	0	0
Methylovorus	0	0	0	0	0	0	0	0	0	0	0	334	0	0	0	0	559	0
Microcystis	0	0	0	0	0	0	0	0	0	0	0	590	0	0	0	0	0	0
Nonlabens	0	0	0	0	0	0	0	0	0	0	0	352	0	0	0	0	0	0
Pelobacter	0	0	0	0	0	0	0	0	0	0	0	230	0	224	0	0	0	0
Physcomitrella	0	0	0	0	0	0	0	0	0	0	0	226	0	0	0	0	0	0
Psychrobacter	0	0	0	0	0	0	0	0	0	0	0	627	0	0	0	0	1120	0
Rivularia	0	0	0	0	0	0	0	0	0	0	0	512	0	0	0	0	0	0
Saccharomonospora	0	0	0	0	0	0	0	0	0	0	0	960	0	0	0	0	0	0
Salmonella	0	0	0	0	0	0	0	0	0	0	0	295	0	0	0	0	306	0
Slackia	0	0	0	0	0	0	0	0	0	0	0	263	0	0	0	0	0	0
Synechococcus	0	0	0	0	0	0	0	0	0	0	0	2564	0	339	0	0	0	0
Trichoderma	0	0	0	0	0	0	0	0	0	0	0	982	0	0	0	0	0	0
Weeksella	0	0	0	0	0	0	0	0	0	0	0	249	424	0	0	0	0	0
x Aegilotriticum	0	0	0	0	0	0	0	0	0	0	0	708	0	0	0	0	0	0
Xenorhabdus	0	0	0	0	0	0	0	0	0	0	0	216	0	0	0	0	253	0
Zygophyllum	0	0	0	0	0	0	0	0	0	0	0	322	0	0	0	0	0	0
Anabaena	0	0	0	0	0	0	0	0	0	0	0	0	1899	0	0	0	0	0
Bdellovibrio	0	0	0	0	0	0	0	0	0	0	0	0	272	0	0	0	0	0
Calothrix	0	0	0	0	0	0	0	0	0	0	0	0	2998	0	0	0	0	0
Chlamydomonas	0	0	0	0	0	0	0	0	0	0	0	0	272	0	0	0	0	0
Desulfohalobium	0	0	0	0	0	0	0	0	0	0	0	0	562	0	0	0	0	0
Ferrimonas	0	0	0	0	0	0	0	0	0	0	0	0	351	0	0	0	0	0
Gloeobacter	0	0	0	0	0	0	0	0	0	0	0	0	284	0	0	0	0	0
Gluconobacter	0	0	0	0	0	0	0	0	0	0	0	0	212	0	0	0	0	0
Haloferax	0	0	0	0	0	0	0	0	0	0	0	0	216	0	0	0	0	0
Nostoc	0	0	0	0	0	0	0	0	0	0	0	0	837	0	0	0	0	0
Oceanithermus	0	0	0	0	0	0	0	0	0	0	0	0	239	260	0	0	0	0
Rhodospirillum	0	0	0	0	0	0	0	0	0	0	0	0	533	0	0	0	0	0
Stackebrandtia	0	0	0	0	0	0	0	0	0	0	0	0	919	1741	0	0	0	0
Sulfobacillus	0	0	0	0	0	0	0	0	0	0	0	0	986	0	0	0	0	0
Teredinibacter	0	0	0	0	0	0	0	0	0	0	0	0	399	0	0	0	0	0
Thauera	0	0	0	0	0	0	0	0	0	0	0	0	281	0	0	0	551	0
Tistrella	0	0	0	0	0	0	0	0	0	0	0	0	319	0	0	0	0	0
Waddlia	0	0	0	0	0	0	0	0	0	0	0	0	246	0	0	0	0	0
Acetobacter	0	0	0	0	0	0	0	0	0	0	0	0	0	417	0	0	0	0
Aequorivita	0	0	0	0	0	0	0	0	0	0	0	0	0	1038	0	0	0	0
Agrobacterium	0	0	0	0	0	0	0	0	0	0	0	0	0	244	0	0	0	0
Amborella	0	0	0	0	0	0	0	0	0	0	0	0	0	7259	0	0	0	0
Amycolicicoccus	0	0	0	0	0	0	0	0	0	0	0	0	0	388	0	0	0	0
Aquilegia	0	0	0	0	0	0	0	0	0	0	0	0	0	273	0	0	0	0
Belliella	0	0	0	0	0	0	0	0	0	0	0	0	0	912	0	0	0	0
Beta	0	0	0	0	0	0	0	0	0	0	0	0	0	1761	0	0	0	0
Betula	0	0	0	0	0	0	0	0	0	0	0	0	0	308	0	0	0	0
Brassica	0	0	0	0	0	0	0	0	0	0	0	0	0	1731	0	0	0	0
Brevibacterium	0	0	0	0	0	0	0	0	0	0	0	0	0	225	0	0	0	0
Brucella	0	0	0	0	0	0	0	0	0	0	0	0	0	273	0	0	0	0
Butomus	0	0	0	0	0	0	0	0	0	0	0	0	0	967	0	0	0	0
Camellia	0	0	0	0	0	0	0	0	0	0	0	0	0	212	0	0	0	0
Carica	0	0	0	0	0	0	0	0	0	0	0	0	0	2108	0	0	0	0
Castanopsis	0	0	0	0	0	0	0	0	0	0	0	0	0	32948	0	0	0	0
Chlorobaculum	0	0	0	0	0	0	0	0	0	0	0	0	0	232	0	0	0	0
Citrullus	0	0	0	0	0	0	0	0	0	0	0	0	0	1295	0	0	0	0
Citrus	0	0	0	0	0	0	0	0	0	0	0	0	0	1705	0	0	0	0
Corylus	0	0	0	0	0	0	0	0	0	0	0	0	0	14875	0	0	0	0
Corynocarpus	0	0	0	0	0	0	0	0	0	0	0	0	0	9350	0	0	0	0
Cucurbita	0	0	0	0	0	0	0	0	0	0	0	0	0	243	0	0	0	0
Daucus	0	0	0	0	0	0	0	0	0	0	0	0	0	507	0	0	0	0
Desulfomonile	0	0	0	0	0	0	0	0	0	0	0	0	0	244	0	0	0	0
Dokdonia	0	0	0	0	0	0	0	0	0	0	0	0	0	325	0	0	0	0
Eikenella	0	0	0	0	0	0	0	0	0	0	0	0	0	219	0	0	0	0
Erythranthe	0	0	0	0	0	0	0	0	0	0	0	0	0	1239	0	0	0	0
Exiguobacterium	0	0	0	0	0	0	0	0	0	0	0	0	0	458	0	0	0	0
Fragaria	0	0	0	0	0	0	0	0	0	0	0	0	0	1406	0	0	0	0
Frateuria	0	0	0	0	0	0	0	0	0	0	0	0	0	230	0	0	1758	0
Glycine	0	0	0	0	0	0	0	0	0	0	0	0	0	76925	0	0	0	0
Hevea	0	0	0	0	0	0	0	0	0	0	0	0	0	1248	0	0	0	0
Hpunalikevirus	0	0	0	0	0	0	0	0	0	0	0	0	0	2547	0	0	0	0
Juglans	0	0	0	0	0	0	0	0	0	0	0	0	0	246	0	0	0	0
Kangiella	0	0	0	0	0	0	0	0	0	0	0	0	0	648	0	0	288	0
Liriodendron	0	0	0	0	0	0	0	0	0	0	0	0	0	3204	0	0	0	0
Lobomonas	0	0	0	0	0	0	0	0	0	0	0	0	0	829	0	0	0	0
Lotus	0	0	0	0	0	0	0	0	0	0	0	0	0	487	0	0	0	0
Magnetococcus	0	0	0	0	0	0	0	0	0	0	0	0	0	224	0	0	0	0
Marinobacter	0	0	0	0	0	0	0	0	0	0	0	0	0	731	0	0	0	0
Marinomonas	0	0	0	0	0	0	0	0	0	0	0	0	0	237	0	0	0	0
Meiothermus	0	0	0	0	0	0	0	0	0	0	0	0	0	312	0	0	0	0
Methanocaldococcus	0	0	0	0	0	0	0	0	0	0	0	0	0	436	0	0	0	0
Methanocella	0	0	0	0	0	0	0	0	0	0	0	0	0	592	0	0	0	0
Methanoculleus	0	0	0	0	0	0	0	0	0	0	0	0	0	545	0	0	0	0
Methylocella	0	0	0	0	0	0	0	0	0	0	0	0	0	312	0	0	0	0
Nitrosomonas	0	0	0	0	0	0	0	0	0	0	0	0	0	710	0	0	0	0
Nodularia	0	0	0	0	0	0	0	0	0	0	0	0	0	291	0	0	0	0
Owenweeksia	0	0	0	0	0	0	0	0	0	0	0	0	0	263	0	0	0	0
Pelagibacterium	0	0	0	0	0	0	0	0	0	0	0	0	0	1190	0	0	0	0
Phoenix	0	0	0	0	0	0	0	0	0	0	0	0	0	2417	0	0	0	0
Polaromonas	0	0	0	0	0	0	0	0	0	0	0	0	0	381	0	0	0	0
Populus	0	0	0	0	0	0	0	0	0	0	0	0	0	2567	0	0	0	0
Providencia	0	0	0	0	0	0	0	0	0	0	0	0	0	210	0	0	0	0
Psychromonas	0	0	0	0	0	0	0	0	0	0	0	0	0	438	0	0	0	0
Quercus	0	0	0	0	0	0	0	0	0	0	0	0	0	318	0	0	0	0
Raoultella	0	0	0	0	0	0	0	0	0	0	0	0	0	220	0	0	0	0
Ricinus	0	0	0	0	0	0	0	0	0	0	0	0	0	4363	0	0	0	0
Rubrobacter	0	0	0	0	0	0	0	0	0	0	0	0	0	381	0	0	0	0
Saruma	0	0	0	0	0	0	0	0	0	0	0	0	0	661	0	0	0	0
Shimwellia	0	0	0	0	0	0	0	0	0	0	0	0	0	464	0	0	0	0
Sphingobacterium	0	0	0	0	0	0	0	0	0	0	0	0	0	297	0	0	0	0
Spirodela	0	0	0	0	0	0	0	0	0	0	0	0	0	228	0	0	0	0
Spirosoma	0	0	0	0	0	0	0	0	0	0	0	0	0	383	0	0	0	0
Stigmatella	0	0	0	0	0	0	0	0	0	0	0	0	0	313	0	0	0	0
Theobroma	0	0	0	0	0	0	0	0	0	0	0	0	0	4868	0	0	0	0
Thermosynechococcus	0	0	0	0	0	0	0	0	0	0	0	0	0	544	0	0	0	0
Thiobacillus	0	0	0	0	0	0	0	0	0	0	0	0	0	337	0	0	0	0
Tolumonas	0	0	0	0	0	0	0	0	0	0	0	0	0	925	0	0	0	0
Vaccinium	0	0	0	0	0	0	0	0	0	0	0	0	0	2047	0	0	0	0
Vicia	0	0	0	0	0	0	0	0	0	0	0	0	0	218	0	0	0	0
Vigna	0	0	0	0	0	0	0	0	0	0	0	0	0	639	0	0	0	0
Vitis	0	0	0	0	0	0	0	0	0	0	0	0	0	24261	0	0	0	0
Buchnera	0	0	0	0	0	0	0	0	0	0	0	0	0	0	0	0	264	0
Candidatus Symbiobacter	0	0	0	0	0	0	0	0	0	0	0	0	0	0	0	0	287	0
Eutypa	0	0	0	0	0	0	0	0	0	0	0	0	0	0	0	0	618	0
Leptothrix	0	0	0	0	0	0	0	0	0	0	0	0	0	0	0	0	542	0
Microcoleus	0	0	0	0	0	0	0	0	0	0	0	0	0	0	0	0	414	0
Oceanimonas	0	0	0	0	0	0	0	0	0	0	0	0	0	0	0	0	399	0
