# Supplementary material for: Sputum DNA sequencing in cystic fibrosis: non-invasive access to the lung microbiome and to pathogen details
Source: Microbiome. 2017 Feb 10;5:20. doi: 10.1186/s40168-017-0234-1 (PMC5303297; doi:10.1186/s40168-017-0234-1)
Supplement: Additional file 6: Table S7 — Table summarizing strain-level variation for the 11 best-covered pathogens, subdivided per patient. (XLSX 40 kb) [file 40168_2017_234_MOESM6_ESM.xlsx]

## Sheet: CF-85
#CF-85 , Genus and variants
Genus	No. Variants	Coverage	Total Nucleotides
Achromobacter	377	11.5678	5373754
Haemophilus	6524	5.69202	2125207
Neisseria	404	15.1812	2426584
Staphylococcus	10	2.70998	1414845
Streptococcus	324	3.29534	3125553

## Sheet: CF-82
#CF-82 , Genus and variants
Genus	No. Variants	Coverage	Total Nucleotides
Pseudomonas	277	14.6917	6443579

## Sheet: CF-76
#CF-76 , Genus and variants
Genus	No. Variants	Coverage	Total Nucleotides
Pseudomonas	5	2.33694	2019757

## Sheet: Cf-00
#CF-00 , Genus and variants
Genus	No. Variants	Coverage	Total Nucleotides
Haemophilus	305	7.30463	2416859
Neisseria	855	3.70377	1261025
Prevotella	213	3.82331	2482370
Stenotrophomonas	303	22.1162	4841429
