# Supplementary material for: Sputum DNA sequencing in cystic fibrosis: non-invasive access to the lung microbiome and to pathogen details
Source: Microbiome. 2017 Feb 10;5:20. doi: 10.1186/s40168-017-0234-1 (PMC5303297; doi:10.1186/s40168-017-0234-1)
Supplement: Additional file 7: Table S6. — Table summarizing and comparing the taxonomy assignments by homology searches against the NCBI nucleotide database on the one hand and by the MiDAS analysis tool on the other hand. (XLSX 220 kb) [file 40168_2017_234_MOESM7_ESM.xlsx]

## Sheet: MIDAS-summary.txt
SubjectID	genus counts homology-based	genus counts MIDAS-based	shared genus counts
CF-85	82	18	13
CF-82	8	8	4
CF-76	19	9	6
CF-94	8	11	6
CF-00	122	27	16
CF-99	7	7	3
CF-99_2	4	4	2
COPD-47	110	39	24
COPD-42	102	11	9
COPD-34	21	15	6
COPD-54	5	2	1
H-80	158	30	19
H-380	249	44	27
H-94	223	34	20
H-84	295	39	25
S-77	69	25	18
S-81	202	32	21
S-82	200	35	23
	[note: refer to attached subsheets for patient-by-patient results]

## Sheet: CF-76-Genus-Midas.txt
Genus-WGS	GENUS-WGS-Abundance	Genus-MIDAS	Genus-Abundance-MIDAS	Species-MIDAS	Species-abundance-MIDAS
Gardnerella	0.00016286	NA	NA	NA	NA
Chromohalobacter	0.000113905	NA	NA	NA	NA
Leifsonia	0.00017934	NA	NA	NA	NA
Veillonella	0.000125538	NA	NA	NA	NA
Gossypium	0.000305363	NA	NA	NA	NA
Streptococcus	0.011835	Streptococcus	0.144362	Streptococcus_constellatus_57767	0.0750694
Streptococcus	0.011835	Streptococcus	0.144362	Streptococcus_sp_54717	0.0307478
Streptococcus	0.011835	Streptococcus	0.144362	Streptococcus_sp_58554	0.00969318
Streptococcus	0.011835	Streptococcus	0.144362	Streptococcus_oralis_46145	0.0094769
Streptococcus	0.011835	Streptococcus	0.144362	Streptococcus_tigurinus_42919	0.00968737
Streptococcus	0.011835	Streptococcus	0.144362	Streptococcus_pneumoniae_60080	0.00968737
Ruminococcus	0.000138625	NA	NA	NA	NA
Corynebacterium	0.000116329	NA	NA	NA	NA
NA	NA	Scardovia	0.124797	Scardovia_wiggsiae_62335	0.124797
Achromobacter	7.60984e-05	NA	NA	NA	NA
Fusobacterium	0.00392513	Fusobacterium	0.0203666	Fusobacterium_nucleatum_57450	0.0203666
Prevotella	0.000369829	Prevotella	0.0495731	Prevotella_bivia_55194	0.0395432
Prevotella	0.000369829	Prevotella	0.0495731	Prevotella_melaninogenica_58075	0.0100299
Bifidobacterium	0.00133245	NA	NA	NA	NA
Rothia	0.00159371	Rothia	0.0253403	Rothia_dentocariosa_57938	0.0253403
Haemophilus	0.000100334	Haemophilus	0.0182871	Haemophilus_parainfluenzae_57123	0.0182871
Filifactor	0.000250592	NA	NA	NA	NA
NA	NA	Actinomyces	0.00910886	Actinomyces_naeslundii_58629	0.00910886
Pseudomonas	0.978983	Pseudomonas	0.599188	Pseudomonas_aeruginosa_57148	0.563742
Pseudomonas	0.978983	Pseudomonas	0.599188	Pseudomonas_aeruginosa_55861	0.0354466
NA	NA	Atopobium	0.00897653	Atopobium_rimae_61781	0.00897653
Intrasporangium	0.000129901	NA	NA	NA	NA
Burkholderia	0.00013911	NA	NA	NA	NA
Kytococcus	0.00012263	NA	NA	NA	NA

## Sheet: CF-00-Genus-Midas.txt
Genus-WGS	GENUS-WGS-Abundance	Genus-MIDAS	Genus-Abundance-MIDAS	Species-MIDAS	Species-abundance-MIDAS
Microcoleus	2.98405e-05	NA	NA	NA	NA
Candidatus Azobacteroides	1.62897e-05	NA	NA	NA	NA
Methanosarcina	1.98216e-05	NA	NA	NA	NA
Herminiimonas	5.27614e-05	NA	NA	NA	NA
Capnocytophaga	0.000183512	Capnocytophaga	0.00242468	Capnocytophaga_sp_58386	0.00185828
Capnocytophaga	0.000183512	Capnocytophaga	0.00242468	Capnocytophaga_granulosa_57613	0.000259008
Capnocytophaga	0.000183512	Capnocytophaga	0.00242468	Capnocytophaga_sputigena_61779	0.000307387
Ilyobacter	1.75871e-05	NA	NA	NA	NA
Cupriavidus	0.000119578	NA	NA	NA	NA
NA	NA	Cardiobacterium	0.000956217	Cardiobacterium_hominis_61979	0.000956217
Streptomyces	3.42373e-05	NA	NA	NA	NA
Kocuria	1.87404e-05	NA	NA	NA	NA
Haemophilus	0.174203	Haemophilus	0.193157	Haemophilus_influenzae_58001	0.0767399
Haemophilus	0.174203	Haemophilus	0.193157	Haemophilus_influenzae_60134	0.0197528
Haemophilus	0.174203	Haemophilus	0.193157	Haemophilus_parahaemolyticus_58564	0.01427
Haemophilus	0.174203	Haemophilus	0.193157	Haemophilus_haemolyticus_58349	0.0117408
Haemophilus	0.174203	Haemophilus	0.193157	Haemophilus_haemolyticus_58348	0.0105844
Haemophilus	0.174203	Haemophilus	0.193157	Haemophilus_parainfluenzae_62468	0.0101117
Haemophilus	0.174203	Haemophilus	0.193157	Haemophilus_parainfluenzae_57123	0.00843591
Haemophilus	0.174203	Haemophilus	0.193157	Haemophilus_parahaemolyticus_60505	0.00807048
Haemophilus	0.174203	Haemophilus	0.193157	Haemophilus_haemolyticus_58351	0.00721758
Haemophilus	0.174203	Haemophilus	0.193157	Haemophilus_parainfluenzae_62356	0.00719266
Haemophilus	0.174203	Haemophilus	0.193157	Haemophilus_sp_62278	0.00602777
Haemophilus	0.174203	Haemophilus	0.193157	Haemophilus_haemolyticus_58562	0.00432737
Haemophilus	0.174203	Haemophilus	0.193157	Haemophilus_haemolyticus_58350	0.003427
Haemophilus	0.174203	Haemophilus	0.193157	Haemophilus_haemolyticus_58352	0.00284548
Haemophilus	0.174203	Haemophilus	0.193157	Haemophilus_paraphrohaemolyticus_58563	0.00209665
Haemophilus	0.174203	Haemophilus	0.193157	Haemophilus_sputorum_53575	0.000316547
Neisseria	0.0908775	Neisseria	0.0829707	Neisseria_sicca_58189	0.0171159
Neisseria	0.0908775	Neisseria	0.0829707	Neisseria_mucosa_61632	0.0110499
Neisseria	0.0908775	Neisseria	0.0829707	Neisseria_subflava_61760	0.0111941
Neisseria	0.0908775	Neisseria	0.0829707	Neisseria_sicca_62559	0.0105777
Neisseria	0.0908775	Neisseria	0.0829707	Neisseria_mucosa_61758	0.00981125
Neisseria	0.0908775	Neisseria	0.0829707	Neisseria_mucosa_61504	0.00664641
Neisseria	0.0908775	Neisseria	0.0829707	Neisseria_flavescens_61757	0.0046135
Neisseria	0.0908775	Neisseria	0.0829707	Neisseria_elongata_61756	0.00386427
Neisseria	0.0908775	Neisseria	0.0829707	Neisseria_flavescens_61924	0.00275635
Neisseria	0.0908775	Neisseria	0.0829707	Neisseria_sp_61995	0.00156706
Neisseria	0.0908775	Neisseria	0.0829707	Neisseria_cinerea_61755	0.00125122
Neisseria	0.0908775	Neisseria	0.0829707	Neisseria_sicca_62558	0.00125365
Neisseria	0.0908775	Neisseria	0.0829707	Neisseria_polysaccharea_62560	0.00095484
Neisseria	0.0908775	Neisseria	0.0829707	Neisseria_sp_59163	0.000314654
Xenorhabdus	1.82359e-05	NA	NA	NA	NA
Pasteurella	0.000423821	NA	NA	NA	NA
Gemella	8.28902e-06	Gemella	0.00825871	Gemella_haemolysans_61762	0.00424652
Gemella	8.28902e-06	Gemella	0.00825871	Gemella_sanguinis_57791	0.00401219
NA	NA	Tannerella	0.000322366	Tannerella_sp_60461	0.000322366
Pseudoalteromonas	5.29056e-05	NA	NA	NA	NA
Solibacillus	4.24542e-05	NA	NA	NA	NA
Megamonas	2.24885e-05	NA	NA	NA	NA
Alistipes	0.000128588	NA	NA	NA	NA
Azospira	1.78034e-05	NA	NA	NA	NA
Veillonella	0.0562014	Veillonella	0.0622287	Veillonella_atypica_58169	0.0355051
Veillonella	0.0562014	Veillonella	0.0622287	Veillonella_dispar_61763	0.0140633
Veillonella	0.0562014	Veillonella	0.0622287	Veillonella_sp_62404	0.00621132
Veillonella	0.0562014	Veillonella	0.0622287	Veillonella_parvula_57794	0.00422505
Veillonella	0.0562014	Veillonella	0.0622287	Veillonella_parvula_58184	0.00222393
Thiomonas	8.86565e-05	NA	NA	NA	NA
Lactobacillus	8.80078e-05	NA	NA	NA	NA
Actinobacillus	0.00218982	NA	NA	NA	NA
Pseudoxanthomonas	4.54815e-05	NA	NA	NA	NA
NA	NA	Eikenella	0.000327236	Eikenella_corrodens_61764	0.000327236
unclassified phages	2.05424e-05	NA	NA	NA	NA
Bordetella	8.86565e-05	NA	NA	NA	NA
Verminephrobacter	1.68664e-05	NA	NA	NA	NA
Aggregatibacter	0.000954679	NA	NA	NA	NA
Klebsiella	1.70826e-05	NA	NA	NA	NA
Gilliamella	2.97684e-05	NA	NA	NA	NA
Acinetobacter	0.000114749	NA	NA	NA	NA
Methylotenera	0.000100333	NA	NA	NA	NA
Herbaspirillum	7.63311e-05	NA	NA	NA	NA
Barnesiella	1.70826e-05	NA	NA	NA	NA
NA	NA	Oribacterium	0.00292254	Oribacterium_sinus_61880	0.00135386
NA	NA	Oribacterium	0.00292254	Oribacterium_sp_57590	0.000969646
NA	NA	Oribacterium	0.00292254	Oribacterium_sp_54059	0.000599031
Bergeriella	6.03297e-05	NA	NA	NA	NA
Eutypa	4.45445e-05	NA	NA	NA	NA
Finegoldia	8.33948e-05	NA	NA	NA	NA
Fusobacterium	0.05459	Fusobacterium	0.0258115	Fusobacterium_nucleatum_56829	0.0121287
Fusobacterium	0.05459	Fusobacterium	0.0258115	Fusobacterium_nucleatum_57855	0.00415697
Fusobacterium	0.05459	Fusobacterium	0.0258115	Fusobacterium_nucleatum_57450	0.00375041
Fusobacterium	0.05459	Fusobacterium	0.0258115	Fusobacterium_periodonticum_58002	0.00275453
Fusobacterium	0.05459	Fusobacterium	0.0258115	Fusobacterium_nucleatum_57345	0.00112549
Fusobacterium	0.05459	Fusobacterium	0.0258115	Fusobacterium_nucleatum_60396	0.000774596
Fusobacterium	0.05459	Fusobacterium	0.0258115	Fusobacterium_nucleatum_57734	0.000769056
Fusobacterium	0.05459	Fusobacterium	0.0258115	Fusobacterium_periodonticum_61765	0.000351719
Methylovorus	4.02919e-05	NA	NA	NA	NA
Staphylococcus	0.00024413	NA	NA	NA	NA
Leptotrichia	0.000568411	Leptotrichia	0.00462298	Leptotrichia_trevisanii_58913	0.00130124
Leptotrichia	0.000568411	Leptotrichia	0.00462298	Leptotrichia_goodfellowii_57622	0.00109527
Leptotrichia	0.000568411	Leptotrichia	0.00462298	Leptotrichia_sp_59617	0.000653556
Leptotrichia	0.000568411	Leptotrichia	0.00462298	Leptotrichia_buccalis_61702	0.000643038
Leptotrichia	0.000568411	Leptotrichia	0.00462298	Leptotrichia_wadei_57378	0.000592548
Leptotrichia	0.000568411	Leptotrichia	0.00462298	Leptotrichia_hofstadii_57828	0.000337328
Laribacter	0.000135652	NA	NA	NA	NA
Pandoraea	5.6005e-05	NA	NA	NA	NA
Variovorax	1.72268e-05	NA	NA	NA	NA
Porphyromonas	0.000169384	Porphyromonas	0.00307159	Porphyromonas_sp_57899	0.00307159
Selenomonas	2.05424e-05	Selenomonas	0.00130509	Selenomonas_sp_62361	0.000651002
Selenomonas	2.05424e-05	Selenomonas	0.00130509	Selenomonas_infelix_62103	0.000654085
Pseudomonas	0.0079411	NA	NA	NA	NA
Oceanimonas	2.87593e-05	NA	NA	NA	NA
NA	NA	Atopobium	0.000626808	Atopobium_sp_62583	0.000626808
Salmonella	2.2056e-05	NA	NA	NA	NA
Curvibacter	9.19e-05	NA	NA	NA	NA
Ruminiclostridium	1.70105e-05	NA	NA	NA	NA
Gardnerella	2.91918e-05	NA	NA	NA	NA
Azospirillum	1.99657e-05	NA	NA	NA	NA
Pseudogulbenkiania	1.49923e-05	NA	NA	NA	NA
Azoarcus	4.56977e-05	NA	NA	NA	NA
Stenotrophomonas	0.348963	Stenotrophomonas	0.369647	Stenotrophomonas_maltophilia_61460	0.198327
Stenotrophomonas	0.348963	Stenotrophomonas	0.369647	Stenotrophomonas_maltophilia_62375	0.047101
Stenotrophomonas	0.348963	Stenotrophomonas	0.369647	Stenotrophomonas_maltophilia_55906	0.0411878
Stenotrophomonas	0.348963	Stenotrophomonas	0.369647	Stenotrophomonas_maltophilia_57083	0.020356
Stenotrophomonas	0.348963	Stenotrophomonas	0.369647	Stenotrophomonas_maltophilia_56867	0.0194913
Stenotrophomonas	0.348963	Stenotrophomonas	0.369647	Stenotrophomonas_maltophilia_59679	0.0180397
Stenotrophomonas	0.348963	Stenotrophomonas	0.369647	Stenotrophomonas_sp_61411	0.0175207
Stenotrophomonas	0.348963	Stenotrophomonas	0.369647	Stenotrophomonas_maltophilia_61398	0.00442938
Stenotrophomonas	0.348963	Stenotrophomonas	0.369647	Stenotrophomonas_maltophilia_56584	0.0011496
Stenotrophomonas	0.348963	Stenotrophomonas	0.369647	Stenotrophomonas_maltophilia_61461	0.000844667
Stenotrophomonas	0.348963	Stenotrophomonas	0.369647	Stenotrophomonas_maltophilia_56340	0.000887206
Stenotrophomonas	0.348963	Stenotrophomonas	0.369647	Stenotrophomonas_rhizophila_61014	0.000312783
Acholeplasma	5.80232e-05	NA	NA	NA	NA
Formosa	1.67943e-05	NA	NA	NA	NA
Enterococcus	0.000129093	NA	NA	NA	NA
Deinococcus	5.33381e-05	NA	NA	NA	NA
NA	NA	Lautropia	0.00779969	Lautropia_mirabilis_62440	0.00779969
Megasphaera	0.000148626	Megasphaera	0.000656807	Megasphaera_micronuciformis_62167	0.000656807
Psychrobacter	8.07279e-05	NA	NA	NA	NA
Triticum	2.09748e-05	NA	NA	NA	NA
Vibrio	0.000119866	NA	NA	NA	NA
Ralstonia	0.000108334	NA	NA	NA	NA
Weissella	3.14262e-05	NA	NA	NA	NA
Aromatoleum	2.74619e-05	NA	NA	NA	NA
Carnobacterium	8.05837e-05	NA	NA	NA	NA
Listeria	3.27957e-05	NA	NA	NA	NA
Chromobacterium	3.99315e-05	NA	NA	NA	NA
Oryza	6.11225e-05	NA	NA	NA	NA
Bacillus	6.99882e-05	NA	NA	NA	NA
Pectobacterium	2.16235e-05	NA	NA	NA	NA
Bibersteinia	0.000579006	NA	NA	NA	NA
Mannheimia	0.0041626	NA	NA	NA	NA
Leptothrix	3.90665e-05	NA	NA	NA	NA
Xanthomonas	3.3949e-05	NA	NA	NA	NA
Bacteroides	0.000417118	NA	NA	NA	NA
Campylobacter	0.000410126	Campylobacter	0.00466946	Campylobacter_gracilis_61787	0.0013719
Campylobacter	0.000410126	Campylobacter	0.00466946	Campylobacter_concisus_59748	0.00100219
Campylobacter	0.000410126	Campylobacter	0.00466946	Campylobacter_concisus_62542	0.00096542
Campylobacter	0.000410126	Campylobacter	0.00466946	Campylobacter_concisus_61330	0.000670358
Campylobacter	0.000410126	Campylobacter	0.00466946	Campylobacter_concisus_59747	0.00033457
Campylobacter	0.000410126	Campylobacter	0.00466946	Campylobacter_concisus_59750	0.000325026
Cronobacter	3.88503e-05	NA	NA	NA	NA
NA	NA	Morococcus	0.016303	Morococcus_cerebrosus_58468	0.016303
NA	NA	Lachnospiraceae	0.00166349	Lachnospiraceae_bacterium_62350	0.00166349
Streptococcus	0.0584848	Streptococcus	0.0739639	Streptococcus_intermedius_57028	0.00910696
Streptococcus	0.0584848	Streptococcus	0.0739639	Streptococcus_parasanguinis_58126	0.00683919
Streptococcus	0.0584848	Streptococcus	0.0739639	Streptococcus_sp_60086	0.00562691
Streptococcus	0.0584848	Streptococcus	0.0739639	Streptococcus_salivarius_58037	0.00493691
Streptococcus	0.0584848	Streptococcus	0.0739639	Streptococcus_parasanguinis_62442	0.00462603
Streptococcus	0.0584848	Streptococcus	0.0739639	Streptococcus_sp_62701	0.00260198
Streptococcus	0.0584848	Streptococcus	0.0739639	Streptococcus_parasanguinis_58487	0.00230362
Streptococcus	0.0584848	Streptococcus	0.0739639	Streptococcus_parasanguinis_58381	0.00189916
Streptococcus	0.0584848	Streptococcus	0.0739639	Streptococcus_sp_58554	0.00198368
Streptococcus	0.0584848	Streptococcus	0.0739639	Streptococcus_salivarius_58022	0.00197512
Streptococcus	0.0584848	Streptococcus	0.0739639	Streptococcus_infantis_62384	0.00242887
Streptococcus	0.0584848	Streptococcus	0.0739639	Streptococcus_sanguinis_62466	0.00190436
Streptococcus	0.0584848	Streptococcus	0.0739639	Streptococcus_mitis_61875	0.00163515
Streptococcus	0.0584848	Streptococcus	0.0739639	Streptococcus_constellatus_57767	0.00164153
Streptococcus	0.0584848	Streptococcus	0.0739639	Streptococcus_sanguinis_33519	0.0016297
Streptococcus	0.0584848	Streptococcus	0.0739639	Streptococcus_mitis_61110	0.00130419
Streptococcus	0.0584848	Streptococcus	0.0739639	Streptococcus_pneumoniae_60080	0.00132385
Streptococcus	0.0584848	Streptococcus	0.0739639	Streptococcus_mitis_61104	0.00121934
Streptococcus	0.0584848	Streptococcus	0.0739639	Streptococcus_mitis_59740	0.00134194
Streptococcus	0.0584848	Streptococcus	0.0739639	Streptococcus_mitis_61111	0.000986357
Streptococcus	0.0584848	Streptococcus	0.0739639	Streptococcus_infantis_58384	0.00106731
Streptococcus	0.0584848	Streptococcus	0.0739639	Streptococcus_australis_62469	0.000987537
Streptococcus	0.0584848	Streptococcus	0.0739639	Streptococcus_vestibularis_56030	0.0009785
Streptococcus	0.0584848	Streptococcus	0.0739639	Streptococcus_sanguinis_62461	0.000973211
Streptococcus	0.0584848	Streptococcus	0.0739639	Streptococcus_sanguinis_62458	0.000981418
Streptococcus	0.0584848	Streptococcus	0.0739639	Streptococcus_sp_61820	0.000658646
Streptococcus	0.0584848	Streptococcus	0.0739639	Streptococcus_mitis_61874	0.000651702
Streptococcus	0.0584848	Streptococcus	0.0739639	Streptococcus_mitis_58330	0.000661923
Streptococcus	0.0584848	Streptococcus	0.0739639	Streptococcus_infantis_62471	0.000661131
Streptococcus	0.0584848	Streptococcus	0.0739639	Streptococcus_infantis_62693	0.000688103
Streptococcus	0.0584848	Streptococcus	0.0739639	Streptococcus_mitis_60171	0.000654781
Streptococcus	0.0584848	Streptococcus	0.0739639	Streptococcus_pneumoniae_58285	0.000652093
Streptococcus	0.0584848	Streptococcus	0.0739639	Streptococcus_sp_62479	0.000295443
Streptococcus	0.0584848	Streptococcus	0.0739639	Streptococcus_mitis_58558	0.000330962
Streptococcus	0.0584848	Streptococcus	0.0739639	Streptococcus_mitis_58556	0.000331359
Streptococcus	0.0584848	Streptococcus	0.0739639	Streptococcus_sp_59452	0.000330467
Streptococcus	0.0584848	Streptococcus	0.0739639	Streptococcus_mitis_61876	0.00033116
Streptococcus	0.0584848	Streptococcus	0.0739639	Streptococcus_sanguinis_61395	0.000252886
Streptococcus	0.0584848	Streptococcus	0.0739639	Streptococcus_sp_60922	0.000330664
Streptococcus	0.0584848	Streptococcus	0.0739639	Streptococcus_oralis_57687	0.000278449
Streptococcus	0.0584848	Streptococcus	0.0739639	Streptococcus_sp_62585	0.000327139
Streptococcus	0.0584848	Streptococcus	0.0739639	Streptococcus_pneumoniae_60083	0.000331458
Streptococcus	0.0584848	Streptococcus	0.0739639	Streptococcus_sanguinis_58161	0.000326559
Streptococcus	0.0584848	Streptococcus	0.0739639	Streptococcus_mitis_59293	0.000330072
Streptococcus	0.0584848	Streptococcus	0.0739639	Streptococcus_pseudopneumoniae_58459	0.000331359
Streptococcus	0.0584848	Streptococcus	0.0739639	Streptococcus_gordonii_61575	0.000327722
Streptococcus	0.0584848	Streptococcus	0.0739639	Streptococcus_mitis_60170	0.000309714
Streptococcus	0.0584848	Streptococcus	0.0739639	Streptococcus_oralis_60033	0.000331061
Streptococcus	0.0584848	Streptococcus	0.0739639	Streptococcus_sp_57750	0.000330269
Streptococcus	0.0584848	Streptococcus	0.0739639	Streptococcus_oligofermentans_60032	0.000316766
Streptococcus	0.0584848	Streptococcus	0.0739639	Streptococcus_constellatus_50409	0.000328306
Streptococcus	0.0584848	Streptococcus	0.0739639	Streptococcus_sanguinis_62464	0.0003239
Streptococcus	0.0584848	Streptococcus	0.0739639	Streptococcus_sanguinis_62467	0.000307705
Streptococcus	0.0584848	Streptococcus	0.0739639	Streptococcus_parasanguinis_62481	0.000329285
Hyphomicrobium	1.77313e-05	NA	NA	NA	NA
Yersinia	2.16956e-05	NA	NA	NA	NA
Isoptericola	3.07775e-05	NA	NA	NA	NA
Prevotella	0.178925	Prevotella	0.109417	Prevotella_melaninogenica_58075	0.0591554
Prevotella	0.178925	Prevotella	0.109417	Prevotella_loescheii_57749	0.0162351
Prevotella	0.178925	Prevotella	0.109417	Prevotella_histicola_56864	0.013861
Prevotella	0.178925	Prevotella	0.109417	Prevotella_pallens_62692	0.00590645
Prevotella	0.178925	Prevotella	0.109417	Prevotella_oulorum_57625	0.00550829
Prevotella	0.178925	Prevotella	0.109417	Prevotella_sp_59619	0.00355184
Prevotella	0.178925	Prevotella	0.109417	Prevotella_sp_61818	0.00292543
Prevotella	0.178925	Prevotella	0.109417	Prevotella_salivae_57216	0.00137023
Prevotella	0.178925	Prevotella	0.109417	Prevotella_scopos_59712	0.0006442
Prevotella	0.178925	Prevotella	0.109417	Prevotella_sp_58138	0.000258967
Rothia	0.0141098	Rothia	0.0170172	Rothia_mucilaginosa_62109	0.00857741
Rothia	0.0141098	Rothia	0.0170172	Rothia_mucilaginosa_58144	0.00409967
Rothia	0.0141098	Rothia	0.0170172	Rothia_aeria_57338	0.00288769
Rothia	0.0141098	Rothia	0.0170172	Rothia_dentocariosa_57938	0.00145247
Burkholderia	0.000112803	NA	NA	NA	NA
Arsenophonus	3.86341e-05	NA	NA	NA	NA
Macrococcus	5.70141e-05	NA	NA	NA	NA
Sodalis	1.84521e-05	NA	NA	NA	NA
Snodgrassella	6.17712e-05	NA	NA	NA	NA
Basfia	0.000204198	NA	NA	NA	NA
Histophilus	0.000149491	NA	NA	NA	NA
Rhizobium	1.77313e-05	NA	NA	NA	NA
Gallibacterium	6.05459e-05	NA	NA	NA	NA
Thauera	3.97152e-05	NA	NA	NA	NA
Serratia	5.8744e-05	NA	NA	NA	NA
Pantoea	0.000102351	NA	NA	NA	NA
Bacteroidales bacterium CF	4.93017e-05	NA	NA	NA	NA
Achromobacter	8.09441e-05	NA	NA	NA	NA
Shewanella	0.000100694	NA	NA	NA	NA
Frateuria	0.000126714	NA	NA	NA	NA
NA	NA	Granulicatella	0.00196743	Granulicatella_adiacens_61980	0.00196743
NA	NA	Kingella	0.00397465	Kingella_denitrificans_62453	0.00274438
NA	NA	Kingella	0.00397465	Kingella_oralis_61952	0.00123027
Clostridium	6.10505e-05	NA	NA	NA	NA
Photobacterium	2.04703e-05	NA	NA	NA	NA
Odoribacter	3.07054e-05	NA	NA	NA	NA
Croceibacter	3.04892e-05	NA	NA	NA	NA
Aliivibrio	1.98937e-05	NA	NA	NA	NA
Peptoclostridium	7.45291e-05	NA	NA	NA	NA
Janthinobacterium	0.000148193	NA	NA	NA	NA
Kangiella	2.07586e-05	NA	NA	NA	NA
unclassified Siphoviridae	1.77313e-05	NA	NA	NA	NA
Enterobacter	7.92142e-05	NA	NA	NA	NA
Candidatus Symbiobacter	2.06865e-05	NA	NA	NA	NA
Corynebacterium	2.23443e-05	Corynebacterium	0.000312783	Corynebacterium_matruchotii_57066	0.000312783
Castellaniella	3.38048e-05	NA	NA	NA	NA
Thioalkalivibrio	1.81638e-05	NA	NA	NA	NA
Thermoanaerobacter	5.31218e-05	NA	NA	NA	NA
Acidovorax	1.78755e-05	NA	NA	NA	NA
Anaeromyxobacter	8.4476e-05	NA	NA	NA	NA
Buchnera	1.90287e-05	NA	NA	NA	NA
Geodermatophilus	1.6578e-05	NA	NA	NA	NA
Sideroxydans	1.94612e-05	NA	NA	NA	NA
NA	NA	Actinomyces	0.00360125	Actinomyces_viscosus_57672	0.00203225
NA	NA	Actinomyces	0.00360125	Actinomyces_sp_62582	0.000636743
NA	NA	Actinomyces	0.00360125	Actinomyces_odontolyticus_57475	0.000297146
NA	NA	Actinomyces	0.00360125	Actinomyces_sp_62581	0.000316004
NA	NA	Actinomyces	0.00360125	Actinomyces_georgiae_55085	0.000319107

## Sheet: CF-82-Genus-Midas.txt
Genus-WGS	GENUS-WGS-Abundance	Genus-MIDAS	Genus-Abundance-MIDAS	Species-MIDAS	Species-abundance-MIDAS
Prevotella	2.21373e-05	Prevotella	0.00484956	Prevotella_histicola_56864	0.00484956
NA	NA	Oribacterium	0.00120793	Oribacterium_sinus_61880	0.00120793
NA	NA	Granulicatella	0.00117412	Granulicatella_adiacens_61980	0.00117412
Toxoplasma	0.000102482	NA	NA	NA	NA
Veillonella	6.91985e-05	Veillonella	0.00116855	Veillonella_atypica_58169	0.00116855
Gossypium	0.00036395	NA	NA	NA	NA
Streptococcus	0.00184034	Streptococcus	0.0105861	Streptococcus_parasanguinis_58487	0.00469788
Streptococcus	0.00184034	Streptococcus	0.0105861	Streptococcus_parasanguinis_58126	0.00354028
Streptococcus	0.00184034	Streptococcus	0.0105861	Streptococcus_parasanguinis_58381	0.00117622
Streptococcus	0.00184034	Streptococcus	0.0105861	Streptococcus_anginosus_58032	0.00117168
NA	NA	Actinomyces	0.00191903	Actinomyces_sp_62277	0.00106329
NA	NA	Actinomyces	0.00191903	Actinomyces_graevenitzii_58300	0.00085574
Pseudomonas	0.997507	Pseudomonas	0.978058	Pseudomonas_aeruginosa_57148	0.909701
Pseudomonas	0.997507	Pseudomonas	0.978058	Pseudomonas_aeruginosa_55861	0.0683569
Candida	3.23545e-05	NA	NA	NA	NA
Achromobacter	6.22322e-05	NA	NA	NA	NA
NA	NA	Rothia	0.00103673	Rothia_dentocariosa_57938	0.00103673

## Sheet: CF-85-Genus-Midas.txt
Genus-WGS	GENUS-WGS-Abundance	Genus-MIDAS	Genus-Abundance-MIDAS	Species-MIDAS	Species-abundance-MIDAS
Ralstonia	4.70464e-05	NA	NA	NA	NA
Dickeya	1.60248e-05	NA	NA	NA	NA
Xylanimonas	0.000144344	NA	NA	NA	NA
Rhodoferax	1.3485e-05	NA	NA	NA	NA
Aggregatibacter	0.040119	Aggregatibacter	0.0213783	Aggregatibacter_aphrophilus_58143	0.0188188
Aggregatibacter	0.040119	Aggregatibacter	0.0213783	Aggregatibacter_segnis_62447	0.00128379
Aggregatibacter	0.040119	Aggregatibacter	0.0213783	Aggregatibacter_sp_60097	0.00127569
Gordonia	5.98057e-05	NA	NA	NA	NA
Streptomyces	0.000103103	NA	NA	NA	NA
Chromobacterium	0.000453592	NA	NA	NA	NA
Sulfuricurvum	3.05983e-05	NA	NA	NA	NA
Haemophilus	0.128513	Haemophilus	0.136202	Haemophilus_parainfluenzae_62468	0.0516058
Haemophilus	0.128513	Haemophilus	0.136202	Haemophilus_parainfluenzae_62356	0.0420582
Haemophilus	0.128513	Haemophilus	0.136202	Haemophilus_parainfluenzae_57123	0.0335685
Haemophilus	0.128513	Haemophilus	0.136202	Haemophilus_haemolyticus_58348	0.00384311
Haemophilus	0.128513	Haemophilus	0.136202	Haemophilus_haemolyticus_58352	0.00170063
Haemophilus	0.128513	Haemophilus	0.136202	Haemophilus_sp_62278	0.00171338
Haemophilus	0.128513	Haemophilus	0.136202	Haemophilus_haemolyticus_58350	0.000853584
Haemophilus	0.128513	Haemophilus	0.136202	Haemophilus_haemolyticus_58349	0.000858818
Bibersteinia	3.59802e-05	NA	NA	NA	NA
Sanguibacter	2.46721e-05	NA	NA	NA	NA
Alicycliphilus	1.85041e-05	NA	NA	NA	NA
Lactococcus	0.00010401	NA	NA	NA	NA
Neisseria	0.146738	Neisseria	0.208073	Neisseria_sicca_58189	0.0707452
Neisseria	0.146738	Neisseria	0.208073	Neisseria_sicca_62559	0.0633514
Neisseria	0.146738	Neisseria	0.208073	Neisseria_mucosa_61758	0.0315042
Neisseria	0.146738	Neisseria	0.208073	Neisseria_sicca_62558	0.0236388
Neisseria	0.146738	Neisseria	0.208073	Neisseria_flavescens_61924	0.00466643
Neisseria	0.146738	Neisseria	0.208073	Neisseria_flavescens_61757	0.00375311
Neisseria	0.146738	Neisseria	0.208073	Neisseria_sp_61995	0.0029785
Neisseria	0.146738	Neisseria	0.208073	Neisseria_cinerea_61755	0.00253296
Neisseria	0.146738	Neisseria	0.208073	Neisseria_mucosa_61504	0.00201866
Neisseria	0.146738	Neisseria	0.208073	Neisseria_subflava_61760	0.00204073
Neisseria	0.146738	Neisseria	0.208073	Neisseria_mucosa_61632	0.000842684
Xanthomonas	1.67504e-05	NA	NA	NA	NA
Catenulispora	2.73933e-05	NA	NA	NA	NA
Beutenbergia	1.47549e-05	NA	NA	NA	NA
Bacteroides	0.000473911	NA	NA	NA	NA
Campylobacter	0.000137209	Campylobacter	0.00180927	Campylobacter_concisus_59749	0.000905459
Campylobacter	0.000137209	Campylobacter	0.00180927	Campylobacter_concisus_59747	0.000903814
Nocardiopsis	1.72342e-05	NA	NA	NA	NA
NA	NA	Morococcus	0.119971	Morococcus_cerebrosus_58468	0.119971
Blastococcus	2.18905e-05	NA	NA	NA	NA
Croceibacter	1.58434e-05	NA	NA	NA	NA
Arthrobacter	1.60248e-05	NA	NA	NA	NA
Veillonella	4.86186e-05	NA	NA	NA	NA
Streptococcus	0.189005	Streptococcus	0.111877	Streptococcus_sanguinis_58161	0.0184689
Streptococcus	0.189005	Streptococcus	0.111877	Streptococcus_parasanguinis_62481	0.0140476
Streptococcus	0.189005	Streptococcus	0.111877	Streptococcus_sp_60086	0.0104344
Streptococcus	0.189005	Streptococcus	0.111877	Streptococcus_parasanguinis_62442	0.00969766
Streptococcus	0.189005	Streptococcus	0.111877	Streptococcus_sanguinis_62464	0.00868429
Streptococcus	0.189005	Streptococcus	0.111877	Streptococcus_australis_62469	0.00697856
Streptococcus	0.189005	Streptococcus	0.111877	Streptococcus_sanguinis_62467	0.00686431
Streptococcus	0.189005	Streptococcus	0.111877	Streptococcus_sanguinis_62460	0.00658431
Streptococcus	0.189005	Streptococcus	0.111877	Streptococcus_parasanguinis_58487	0.00577414
Streptococcus	0.189005	Streptococcus	0.111877	Streptococcus_sanguinis_33519	0.00525588
Streptococcus	0.189005	Streptococcus	0.111877	Streptococcus_parasanguinis_58126	0.00384722
Streptococcus	0.189005	Streptococcus	0.111877	Streptococcus_sp_62585	0.0021656
Streptococcus	0.189005	Streptococcus	0.111877	Streptococcus_sanguinis_62463	0.00215494
Streptococcus	0.189005	Streptococcus	0.111877	Streptococcus_sanguinis_61395	0.00172085
Streptococcus	0.189005	Streptococcus	0.111877	Streptococcus_sanguinis_62465	0.00175176
Streptococcus	0.189005	Streptococcus	0.111877	Streptococcus_sanguinis_62458	0.00176748
Streptococcus	0.189005	Streptococcus	0.111877	Streptococcus_sanguinis_62459	0.00174628
Streptococcus	0.189005	Streptococcus	0.111877	Streptococcus_sanguinis_62457	0.00132561
Streptococcus	0.189005	Streptococcus	0.111877	Streptococcus_sp_62701	0.00132181
Streptococcus	0.189005	Streptococcus	0.111877	Streptococcus_parasanguinis_58381	0.000850664
Streptococcus	0.189005	Streptococcus	0.111877	Streptococcus_sanguinis_62466	0.00043517
Clavibacter	9.85676e-05	NA	NA	NA	NA
Stenotrophomonas	1.53596e-05	NA	NA	NA	NA
Bradyrhizobium	1.30012e-05	NA	NA	NA	NA
Ramlibacter	1.60248e-05	NA	NA	NA	NA
NA	NA	Scardovia	0.000373329	Scardovia_wiggsiae_62335	0.000373329
Alistipes	4.73487e-05	NA	NA	NA	NA
Isoptericola	1.60853e-05	NA	NA	NA	NA
Azospira	1.40897e-05	NA	NA	NA	NA
Prevotella	0.0480682	Prevotella	0.0300909	Prevotella_sp_61818	0.0247666
Prevotella	0.0480682	Prevotella	0.0300909	Prevotella_melaninogenica_58075	0.00138852
Prevotella	0.0480682	Prevotella	0.0300909	Prevotella_sp_59619	0.00131432
Prevotella	0.0480682	Prevotella	0.0300909	Prevotella_sp_58566	0.000904362
Prevotella	0.0480682	Prevotella	0.0300909	Prevotella_oris_57058	0.000882374
Prevotella	0.0480682	Prevotella	0.0300909	Prevotella_nigrescens_56706	0.000375843
Prevotella	0.0480682	Prevotella	0.0300909	Prevotella_histicola_56864	0.000458855
Rothia	0.0283168	Rothia	0.0214785	Rothia_mucilaginosa_62109	0.010708
Rothia	0.0283168	Rothia	0.0214785	Rothia_mucilaginosa_58144	0.00998579
Rothia	0.0283168	Rothia	0.0214785	Rothia_dentocariosa_57938	0.000784747
Lactobacillus	0.00086939	NA	NA	NA	NA
Burkholderia	0.000984225	NA	NA	NA	NA
Mycobacterium	3.68268e-05	NA	NA	NA	NA
Actinobacillus	0.000278952	NA	NA	NA	NA
Pasteurella	0.000171798	NA	NA	NA	NA
Pseudoxanthomonas	1.54806e-05	NA	NA	NA	NA
NA	NA	Eikenella	0.000818359	Eikenella_corrodens_61764	0.000818359
Sodalis	1.44526e-05	NA	NA	NA	NA
Basfia	9.28833e-05	NA	NA	NA	NA
Micrococcus	3.24729e-05	NA	NA	NA	NA
Capnocytophaga	2.66072e-05	Capnocytophaga	0.00124258	Capnocytophaga_sp_58386	0.00124258
Aeromonas	1.45735e-05	NA	NA	NA	NA
Gallibacterium	0.000117132	NA	NA	NA	NA
unclassified Myoviridae	0.00025301	NA	NA	NA	NA
NA	NA	Alcaligenes	0.00944136	Alcaligenes_sp_60356	0.00944136
Barnesiella	0.000178208	NA	NA	NA	NA
Bordetella	0.00100999	NA	NA	NA	NA
Achromobacter	0.324956	Achromobacter	0.286563	Achromobacter_xylosoxidans_56249	0.204823
Achromobacter	0.324956	Achromobacter	0.286563	Achromobacter_undefined_58128	0.0437959
Achromobacter	0.324956	Achromobacter	0.286563	Achromobacter_xylosoxidans_55343	0.0371642
Achromobacter	0.324956	Achromobacter	0.286563	Achromobacter_sp_60824	0.000427564
Achromobacter	0.324956	Achromobacter	0.286563	Achromobacter_arsenitoxydans_61601	0.00035207
Staphylococcus	0.085557	Staphylococcus	0.0391358	Staphylococcus_aureus_56630	0.0378215
Staphylococcus	0.085557	Staphylococcus	0.0391358	Staphylococcus_aureus_37016	0.00131432
Bifidobacterium	1.88065e-05	NA	NA	NA	NA
Rhodobacter	3.36218e-05	NA	NA	NA	NA
Odoribacter	0.000233841	NA	NA	NA	NA
Cellulomonas	0.000140111	NA	NA	NA	NA
Variovorax	2.80585e-05	NA	NA	NA	NA
Microbacterium	2.55792e-05	NA	NA	NA	NA
Pseudomonas	4.66836e-05	NA	NA	NA	NA
Atopobium	4.03341e-05	Atopobium	0.00168753	Atopobium_parvulum_61692	0.00168753
NA	NA	Lautropia	0.00487355	Lautropia_mirabilis_62440	0.00487355
unclassified Siphoviridae	0.000143618	NA	NA	NA	NA
Enterobacter	2.87237e-05	NA	NA	NA	NA
Corynebacterium	0.000380725	NA	NA	NA	NA
Azoarcus	2.44303e-05	NA	NA	NA	NA
Trueperella	1.28198e-05	NA	NA	NA	NA
Propionibacterium	0.000425957	Propionibacterium	0.00169692	Propionibacterium_propionicum_62297	0.00169692
Edwardsiella	1.32431e-05	NA	NA	NA	NA
Mannheimia	0.000427469	NA	NA	NA	NA
Clostridium	7.78261e-05	NA	NA	NA	NA
Frankia	1.57224e-05	NA	NA	NA	NA
Histophilus	8.29056e-05	NA	NA	NA	NA
Parabacteroides	2.20719e-05	NA	NA	NA	NA
Acidovorax	4.75906e-05	NA	NA	NA	NA
Conchiformibius	6.74251e-05	NA	NA	NA	NA
Thermomonospora	1.45735e-05	NA	NA	NA	NA
Porphyromonas	0.000108485	NA	NA	NA	NA
Actinomyces	4.24506e-05	Actinomyces	0.00328751	Actinomyces_sp_59450	0.00285748
Actinomyces	4.24506e-05	Actinomyces	0.00328751	Actinomyces_sp_62582	0.000430028
Nocardioides	1.33641e-05	NA	NA	NA	NA
Actinoplanes	1.42711e-05	NA	NA	NA	NA
Actinosynnema	1.29408e-05	NA	NA	NA	NA
Methylibium	1.32431e-05	NA	NA	NA	NA
Brachybacterium	1.29408e-05	NA	NA	NA	NA

## Sheet: CF-94-Genus-Midas.txt
Genus-WGS	GENUS-WGS-Abundance	Genus-MIDAS	Genus-Abundance-MIDAS	Species-MIDAS	Species-abundance-MIDAS
NA	NA	Prevotella	0.0987182	Prevotella_salivae_57216	0.0372702
NA	NA	Prevotella	0.0987182	Prevotella_nanceiensis_44721	0.0252263
NA	NA	Prevotella	0.0987182	Prevotella_sp_58388	0.0117745
NA	NA	Prevotella	0.0987182	Prevotella_pallens_62692	0.012086
NA	NA	Prevotella	0.0987182	Prevotella_histicola_56864	0.0123611
Rothia	0.00725357	Rothia	0.0518864	Rothia_mucilaginosa_58144	0.0518864
NA	NA	Granulicatella	0.0239417	Granulicatella_adiacens_61980	0.0239417
Haemophilus	0.24844	Haemophilus	0.219608	Haemophilus_influenzae_58001	0.184917
Haemophilus	0.24844	Haemophilus	0.219608	Haemophilus_influenzae_60134	0.0231223
Haemophilus	0.24844	Haemophilus	0.219608	Haemophilus_haemolyticus_58351	0.0115678
Toxoplasma	0.00585547	NA	NA	NA	NA
Staphylococcus	0.00169876	Staphylococcus	0.011816	Staphylococcus_aureus_56630	0.011816
Streptococcus	0.723335	Streptococcus	0.445223	Streptococcus_thermophilus_54772	0.421972
Streptococcus	0.723335	Streptococcus	0.445223	Streptococcus_mitis_60170	0.0112695
Streptococcus	0.723335	Streptococcus	0.445223	Streptococcus_parasanguinis_62481	0.0119816
Veillonella	0.00290143	Veillonella	0.0683914	Veillonella_dispar_61763	0.0355064
Veillonella	0.00290143	Veillonella	0.0683914	Veillonella_sp_62404	0.0216787
Veillonella	0.00290143	Veillonella	0.0683914	Veillonella_atypica_58169	0.0112063
NA	NA	Actinomyces	0.0339721	Actinomyces_odontolyticus_57475	0.0226487
NA	NA	Actinomyces	0.0339721	Actinomyces_naeslundii_58629	0.0113234
NA	NA	Megasphaera	0.0237807	Megasphaera_micronuciformis_62167	0.0237807
Achromobacter	0.00389362	NA	NA	NA	NA
Burkholderia	0.00662217	Burkholderia	0.0107944	Burkholderia_multivorans_56971	0.0107944
NA	NA	Lactobacillus	0.0118684	Lactobacillus_delbrueckii_56845	0.0118684

## Sheet: CF-99_2-Genus-Midas.txt
Genus-WGS	GENUS-WGS-Abundance	Genus-MIDAS	Genus-Abundance-MIDAS	Species-MIDAS	Species-abundance-MIDAS
NA	NA	Gemella	0.046644	Gemella_haemolysans_61762	0.046644
Staphylococcus	0.960264	Staphylococcus	0.858882	Staphylococcus_aureus_56630	0.858882
NA	NA	Leptotrichia	0.045715	Leptotrichia_sp_59617	0.045715
Toxoplasma	0.0283631	NA	NA	NA	NA
Streptococcus	0.00511315	Streptococcus	0.0487588	Streptococcus_mitis_61106	0.0487588
Achromobacter	0.0062596	NA	NA	NA	NA

## Sheet: CF-99-Genus-Midas.txt
Genus-WGS	GENUS-WGS-Abundance	Genus-MIDAS	Genus-Abundance-MIDAS	Species-MIDAS	Species-abundance-MIDAS
Staphylococcus	0.921732	Staphylococcus	0.558571	Staphylococcus_aureus_56630	0.558571
NA	NA	Rothia	0.0893693	Rothia_mucilaginosa_58144	0.0893693
Haemophilus	0.0097411	Haemophilus	0.0991681	Haemophilus_parainfluenzae_62356	0.049584
Haemophilus	0.0097411	Haemophilus	0.0991681	Haemophilus_parainfluenzae_57123	0.049584
Toxoplasma	0.0239336	NA	NA	NA	NA
Prevotella	0.00423179	NA	NA	NA	NA
NA	NA	Streptococcus	0.103258	Streptococcus_mitis_61111	0.0515828
NA	NA	Streptococcus	0.103258	Streptococcus_sp_59452	0.0516754
Neisseria	0.00471086	Neisseria	0.047901	Neisseria_mucosa_61504	0.047901
NA	NA	Actinomyces	0.0493997	Actinomyces_odontolyticus_57475	0.0493997
Nicotiana	0.00481067	NA	NA	NA	NA
NA	NA	Campylobacter	0.0523329	Campylobacter_sp_62066	0.0523329
Achromobacter	0.0308402	NA	NA	NA	NA

## Sheet: COPD-34-Genus-Midas.txt
Genus-WGS	GENUS-WGS-Abundance	Genus-MIDAS	Genus-Abundance-MIDAS	Species-MIDAS	Species-abundance-MIDAS
unclassified Myoviridae	0.000325532	NA	NA	NA	NA
Weissella	0.000312335	NA	NA	NA	NA
NA	NA	Stomatobaculum	0.0237271	Stomatobaculum_longum_62318	0.0237271
Gossypium	0.00297268	NA	NA	NA	NA
NA	NA	Capnocytophaga	0.00751591	Capnocytophaga_sputigena_61779	0.00751591
NA	NA	Caulobacter	0.00751591	Caulobacter_crescentus_59984	0.00751591
Eubacterium	0.000353026	NA	NA	NA	NA
Fusobacterium	0.00028594	NA	NA	NA	NA
Staphylococcus	0.000259546	NA	NA	NA	NA
NA	NA	Leptotrichia	0.0466176	Leptotrichia_sp_60101	0.0386938
NA	NA	Leptotrichia	0.0466176	Leptotrichia_shahii_58912	0.00792378
NA	NA	Granulicatella	0.0160883	Granulicatella_adiacens_61980	0.0160883
Haemophilus	0.00611252	Haemophilus	0.0538316	Haemophilus_parainfluenzae_62468	0.0228955
Haemophilus	0.00611252	Haemophilus	0.0538316	Haemophilus_parainfluenzae_62356	0.0155064
Haemophilus	0.00611252	Haemophilus	0.0538316	Haemophilus_parainfluenzae_57123	0.0154296
Cucumis	0.000542187	NA	NA	NA	NA
Leuconostoc	0.00109427	Leuconostoc	0.00880449	Leuconostoc_gasicomitatum_52396	0.00880449
Neisseria	0.0071617	Neisseria	0.0539802	Neisseria_sicca_58189	0.0539802
NA	NA	Porphyromonas	0.023382	Porphyromonas_sp_57899	0.023382
NA	NA	Gemella	0.0408169	Gemella_haemolysans_61816	0.0408169
Solanum	0.000358525	NA	NA	NA	NA
NA	NA	Morococcus	0.0257259	Morococcus_cerebrosus_58468	0.0257259
unclassified Siphoviridae	0.000666461	NA	NA	NA	NA
Prevotella	0.000884215	NA	NA	NA	NA
Streptococcus	0.853129	Streptococcus	0.605992	Streptococcus_mitis_58288	0.106121
Streptococcus	0.853129	Streptococcus	0.605992	Streptococcus_mitis_61111	0.0634878
Streptococcus	0.853129	Streptococcus	0.605992	Streptococcus_mitis_59740	0.0489738
Streptococcus	0.853129	Streptococcus	0.605992	Streptococcus_mitis_61104	0.0402849
Streptococcus	0.853129	Streptococcus	0.605992	Streptococcus_mitis_58331	0.0326431
Streptococcus	0.853129	Streptococcus	0.605992	Streptococcus_pseudopneumoniae_60471	0.0361803
Streptococcus	0.853129	Streptococcus	0.605992	Streptococcus_mitis_61106	0.0343425
Streptococcus	0.853129	Streptococcus	0.605992	Streptococcus_mitis_61110	0.0240366
Streptococcus	0.853129	Streptococcus	0.605992	Streptococcus_mitis_59739	0.0222739
Streptococcus	0.853129	Streptococcus	0.605992	Streptococcus_mitis_61107	0.0229749
Streptococcus	0.853129	Streptococcus	0.605992	Streptococcus_parasanguinis_62481	0.024154
Streptococcus	0.853129	Streptococcus	0.605992	Streptococcus_sp_58554	0.0161142
Streptococcus	0.853129	Streptococcus	0.605992	Streptococcus_mitis_61876	0.0161943
Streptococcus	0.853129	Streptococcus	0.605992	Streptococcus_pseudopneumoniae_58459	0.0162041
Streptococcus	0.853129	Streptococcus	0.605992	Streptococcus_mitis_60170	0.0143208
Streptococcus	0.853129	Streptococcus	0.605992	Streptococcus_mitis_58304	0.00785431
Streptococcus	0.853129	Streptococcus	0.605992	Streptococcus_mitis_60474	0.00810203
Streptococcus	0.853129	Streptococcus	0.605992	Streptococcus_mitis_60473	0.00760248
Streptococcus	0.853129	Streptococcus	0.605992	Streptococcus_sp_61820	0.00793208
Streptococcus	0.853129	Streptococcus	0.605992	Streptococcus_sp_61583	0.00649221
Streptococcus	0.853129	Streptococcus	0.605992	Streptococcus_infantis_58320	0.00809717
Streptococcus	0.853129	Streptococcus	0.605992	Streptococcus_tigurinus_42919	0.00809232
Streptococcus	0.853129	Streptococcus	0.605992	Streptococcus_australis_62469	0.00807539
Streptococcus	0.853129	Streptococcus	0.605992	Streptococcus_infantis_62384	0.010098
Streptococcus	0.853129	Streptococcus	0.605992	Streptococcus_mitis_61108	0.00824044
Streptococcus	0.853129	Streptococcus	0.605992	Streptococcus_sp_62364	0.00709896
Simplexvirus	0.0970976	NA	NA	NA	NA
Veillonella	0.00139781	Veillonella	0.016012	Veillonella_parvula_58184	0.016012
Rothia	0.0215456	Rothia	0.062825	Rothia_mucilaginosa_58144	0.0349356
Rothia	0.0215456	Rothia	0.062825	Rothia_mucilaginosa_62109	0.0278894
Enterococcus	0.000817129	NA	NA	NA	NA
NA	NA	Actinomyces	0.0071657	Actinomyces_graevenitzii_58300	0.0071657
unclassified phages	0.00367103	NA	NA	NA	NA
Lymphocryptovirus	0.000783036	NA	NA	NA	NA
Aggregatibacter	0.000229852	NA	NA	NA	NA

## Sheet: COPD-42-Genus-Midas.txt
Genus-WGS	GENUS-WGS-Abundance	Genus-MIDAS	Genus-Abundance-MIDAS	Species-MIDAS	Species-abundance-MIDAS
Sanguibacter	0.000190516	NA	NA	NA	NA
Xylanimonas	9.89706e-05	NA	NA	NA	NA
Halanaerobium	9.54534e-05	NA	NA	NA	NA
Kineococcus	5.13905e-05	NA	NA	NA	NA
unclassified Myoviridae	0.000271998	NA	NA	NA	NA
Aggregatibacter	0.000673547	NA	NA	NA	NA
Arcanobacterium	2.24711e-05	NA	NA	NA	NA
Arcobacter	7.4057e-05	NA	NA	NA	NA
Listeria	0.000716633	NA	NA	NA	NA
Caldicellulosiruptor	2.01263e-05	NA	NA	NA	NA
Streptomyces	0.000248355	NA	NA	NA	NA
Desulfotomaculum	2.78446e-05	NA	NA	NA	NA
Melissococcus	0.000147821	NA	NA	NA	NA
Bacillus	0.00110763	Bacillus	0.00303715	Bacillus_cereus_57918	0.00303715
Halobacillus	4.09365e-05	NA	NA	NA	NA
Haemophilus	0.154914	Haemophilus	0.0839909	Haemophilus_parainfluenzae_62356	0.0301562
Haemophilus	0.154914	Haemophilus	0.0839909	Haemophilus_parainfluenzae_57123	0.0262416
Haemophilus	0.154914	Haemophilus	0.0839909	Haemophilus_parainfluenzae_62468	0.0216309
Haemophilus	0.154914	Haemophilus	0.0839909	Haemophilus_haemolyticus_58349	0.00265593
Haemophilus	0.154914	Haemophilus	0.0839909	Haemophilus_influenzae_60134	0.0019908
Haemophilus	0.154914	Haemophilus	0.0839909	Haemophilus_haemolyticus_58562	0.00131558
Dehalobacter	3.24366e-05	NA	NA	NA	NA
Amphibacillus	7.81604e-05	NA	NA	NA	NA
Neisseria	0.0004886	NA	NA	NA	NA
Spiroplasma	5.52985e-05	NA	NA	NA	NA
Gottschalkia	8.97868e-05	NA	NA	NA	NA
Beutenbergia	5.76433e-05	NA	NA	NA	NA
Intrasporangium	2.38389e-05	NA	NA	NA	NA
Pasteurella	0.000178303	NA	NA	NA	NA
Filifactor	9.05684e-05	NA	NA	NA	NA
Gemella	0.000234384	Gemella	0.0398886	Gemella_sanguinis_57791	0.0398886
Anaerococcus	7.83558e-05	NA	NA	NA	NA
Frankia	0.000104051	NA	NA	NA	NA
Arthrobacter	4.09365e-05	NA	NA	NA	NA
Prevotella	0.000277079	Prevotella	0.000708591	Prevotella_melaninogenica_58075	0.000708591
Streptococcus	0.551321	Streptococcus	0.644553	Streptococcus_parasanguinis_62442	0.0814925
Streptococcus	0.551321	Streptococcus	0.644553	Streptococcus_oralis_58560	0.0749907
Streptococcus	0.551321	Streptococcus	0.644553	Streptococcus_mitis_58288	0.0351594
Streptococcus	0.551321	Streptococcus	0.644553	Streptococcus_parasanguinis_62481	0.033447
Streptococcus	0.551321	Streptococcus	0.644553	Streptococcus_salivarius_58022	0.0316807
Streptococcus	0.551321	Streptococcus	0.644553	Streptococcus_parasanguinis_58487	0.0305076
Streptococcus	0.551321	Streptococcus	0.644553	Streptococcus_mitis_59740	0.0277012
Streptococcus	0.551321	Streptococcus	0.644553	Streptococcus_mitis_60171	0.0194671
Streptococcus	0.551321	Streptococcus	0.644553	Streptococcus_mitis_61874	0.017722
Streptococcus	0.551321	Streptococcus	0.644553	Streptococcus_mitis_61104	0.0151025
Streptococcus	0.551321	Streptococcus	0.644553	Streptococcus_parasanguinis_58126	0.014879
Streptococcus	0.551321	Streptococcus	0.644553	Streptococcus_australis_62469	0.0144856
Streptococcus	0.551321	Streptococcus	0.644553	Streptococcus_mitis_61106	0.0152324
Streptococcus	0.551321	Streptococcus	0.644553	Streptococcus_mitis_61107	0.0144077
Streptococcus	0.551321	Streptococcus	0.644553	Streptococcus_mitis_58331	0.0139278
Streptococcus	0.551321	Streptococcus	0.644553	Streptococcus_mitis_60170	0.0111055
Streptococcus	0.551321	Streptococcus	0.644553	Streptococcus_mitis_61875	0.0116757
Streptococcus	0.551321	Streptococcus	0.644553	Streptococcus_sp_60086	0.0117934
Streptococcus	0.551321	Streptococcus	0.644553	Streptococcus_mitis_60172	0.0109086
Streptococcus	0.551321	Streptococcus	0.644553	Streptococcus_mitis_61105	0.010348
Streptococcus	0.551321	Streptococcus	0.644553	Streptococcus_mitis_61109	0.00983545
Streptococcus	0.551321	Streptococcus	0.644553	Streptococcus_mitis_61110	0.00891762
Streptococcus	0.551321	Streptococcus	0.644553	Streptococcus_pneumoniae_60081	0.00826308
Streptococcus	0.551321	Streptococcus	0.644553	Streptococcus_oralis_62443	0.00824107
Streptococcus	0.551321	Streptococcus	0.644553	Streptococcus_mitis_61341	0.00684869
Streptococcus	0.551321	Streptococcus	0.644553	Streptococcus_sp_60922	0.00659161
Streptococcus	0.551321	Streptococcus	0.644553	Streptococcus_mitis_58330	0.00603633
Streptococcus	0.551321	Streptococcus	0.644553	Streptococcus_sp_61819	0.00619969
Streptococcus	0.551321	Streptococcus	0.644553	Streptococcus_pneumoniae_58285	0.00620058
Streptococcus	0.551321	Streptococcus	0.644553	Streptococcus_mitis_61111	0.0054094
Streptococcus	0.551321	Streptococcus	0.644553	Streptococcus_oralis_57687	0.00552822
Streptococcus	0.551321	Streptococcus	0.644553	Streptococcus_oralis_60033	0.005511
Streptococcus	0.551321	Streptococcus	0.644553	Streptococcus_oralis_59303	0.00477848
Streptococcus	0.551321	Streptococcus	0.644553	Streptococcus_sp_59334	0.00467827
Streptococcus	0.551321	Streptococcus	0.644553	Streptococcus_mitis_58382	0.00483865
Streptococcus	0.551321	Streptococcus	0.644553	Streptococcus_pseudopneumoniae_58459	0.00415239
Streptococcus	0.551321	Streptococcus	0.644553	Streptococcus_mitis_60473	0.00326064
Streptococcus	0.551321	Streptococcus	0.644553	Streptococcus_mitis_59739	0.00336036
Streptococcus	0.551321	Streptococcus	0.644553	Streptococcus_mitis_61876	0.00344455
Streptococcus	0.551321	Streptococcus	0.644553	Streptococcus_pneumoniae_60080	0.00344249
Streptococcus	0.551321	Streptococcus	0.644553	Streptococcus_pneumoniae_60082	0.00338089
Streptococcus	0.551321	Streptococcus	0.644553	Streptococcus_mitis_61108	0.00349156
Streptococcus	0.551321	Streptococcus	0.644553	Streptococcus_sp_54717	0.00364216
Streptococcus	0.551321	Streptococcus	0.644553	Streptococcus_oralis_62531	0.00276577
Streptococcus	0.551321	Streptococcus	0.644553	Streptococcus_mitis_60474	0.00198026
Streptococcus	0.551321	Streptococcus	0.644553	Streptococcus_oralis_58561	0.00206566
Streptococcus	0.551321	Streptococcus	0.644553	Streptococcus_mitis_58558	0.00207371
Streptococcus	0.551321	Streptococcus	0.644553	Streptococcus_mitis_62363	0.00197848
Streptococcus	0.551321	Streptococcus	0.644553	Streptococcus_sp_62364	0.00205761
Streptococcus	0.551321	Streptococcus	0.644553	Streptococcus_sp_59302	0.00136592
Streptococcus	0.551321	Streptococcus	0.644553	Streptococcus_parasanguinis_58381	0.0013767
Streptococcus	0.551321	Streptococcus	0.644553	Streptococcus_sp_59997	0.00120956
Streptococcus	0.551321	Streptococcus	0.644553	Streptococcus_infantis_62384	0.00158847
Streptococcus	0.551321	Streptococcus	0.644553	Streptococcus_sp_62700	0.00138123
Streptococcus	0.551321	Streptococcus	0.644553	Streptococcus_vestibularis_56030	0.00127987
Streptococcus	0.551321	Streptococcus	0.644553	Streptococcus_sp_62701	0.000642558
Streptococcus	0.551321	Streptococcus	0.644553	Streptococcus_salivarius_58037	0.000699407
Clavibacter	2.6086e-05	NA	NA	NA	NA
Candida	5.9695e-05	NA	NA	NA	NA
Solibacillus	5.39307e-05	NA	NA	NA	NA
Megamonas	3.04826e-05	NA	NA	NA	NA
Lactobacillus	0.00159164	NA	NA	NA	NA
Isoptericola	0.00019501	NA	NA	NA	NA
Veillonella	0.036325	Veillonella	0.0532309	Veillonella_atypica_58169	0.0337326
Veillonella	0.036325	Veillonella	0.0532309	Veillonella_dispar_61763	0.0160944
Veillonella	0.036325	Veillonella	0.0532309	Veillonella_sp_62404	0.00134746
Veillonella	0.036325	Veillonella	0.0532309	Veillonella_parvula_58184	0.00136772
Veillonella	0.036325	Veillonella	0.0532309	Veillonella_parvula_57794	0.000688759
Rothia	0.235112	Rothia	0.142661	Rothia_mucilaginosa_58144	0.0705027
Rothia	0.235112	Rothia	0.142661	Rothia_mucilaginosa_62109	0.053542
Rothia	0.235112	Rothia	0.142661	Rothia_dentocariosa_57938	0.018616
Mycobacterium	7.31777e-05	NA	NA	NA	NA
Microvirus	0.000594019	NA	NA	NA	NA
Actinobacillus	0.000162671	NA	NA	NA	NA
Peptoclostridium	8.21661e-05	NA	NA	NA	NA
Saccharothrix	2.23734e-05	NA	NA	NA	NA
Proteus	2.04194e-05	NA	NA	NA	NA
Mycoplasma	4.52353e-05	NA	NA	NA	NA
unclassified phages	0.000174298	NA	NA	NA	NA
Basfia	0.000128085	NA	NA	NA	NA
Bacteroides	2.2178e-05	NA	NA	NA	NA
Micrococcus	6.48731e-05	NA	NA	NA	NA
Brachyspira	2.08102e-05	NA	NA	NA	NA
Gallibacterium	0.00010454	NA	NA	NA	NA
Rhodococcus	5.76433e-05	NA	NA	NA	NA
Tetragenococcus	0.000160424	NA	NA	NA	NA
Abiotrophia	0.00031186	NA	NA	NA	NA
Leuconostoc	8.14822e-05	NA	NA	NA	NA
Gossypium	2.96033e-05	NA	NA	NA	NA
Enterobacter	0.000127499	NA	NA	NA	NA
Macrococcus	0.000152706	NA	NA	NA	NA
Gordonia	3.04826e-05	NA	NA	NA	NA
Caulobacter	2.2178e-05	NA	NA	NA	NA
Finegoldia	8.92006e-05	NA	NA	NA	NA
Fusobacterium	4.01549e-05	NA	NA	NA	NA
Staphylococcus	0.00139321	NA	NA	NA	NA
Leptotrichia	0.000228326	NA	NA	NA	NA
Pseudonocardia	2.94079e-05	NA	NA	NA	NA
Granulicatella	0.000434279	Granulicatella	0.0056262	Granulicatella_adiacens_61980	0.0056262
Clostridium	0.000689277	NA	NA	NA	NA
Cellulomonas	0.00117661	NA	NA	NA	NA
Microbacterium	5.76433e-05	NA	NA	NA	NA
Kytococcus	7.46432e-05	NA	NA	NA	NA
Atopobium	4.87526e-05	NA	NA	NA	NA
Lysinibacillus	0.000201947	NA	NA	NA	NA
Aliivibrio	2.99941e-05	NA	NA	NA	NA
NA	NA	Escherichia	0.000667861	Escherichia_coli_58110	0.000667861
Ruminiclostridium	0.000254021	NA	NA	NA	NA
Cellulosilyticum	0.000130528	NA	NA	NA	NA
Gardnerella	2.16895e-05	NA	NA	NA	NA
Taylorella	2.86263e-05	NA	NA	NA	NA
unclassified Siphoviridae	0.000352406	NA	NA	NA	NA
Borrelia	7.53271e-05	NA	NA	NA	NA
uncultured phage	2.06148e-05	NA	NA	NA	NA
Leifsonia	2.29596e-05	NA	NA	NA	NA
Corynebacterium	0.000566272	NA	NA	NA	NA
Trueperella	6.24306e-05	NA	NA	NA	NA
Propionibacterium	0.000379664	NA	NA	NA	NA
Candidatus Arthromitus	7.38616e-05	NA	NA	NA	NA
Bifidobacterium	0.000213769	NA	NA	NA	NA
Carnobacterium	0.00133303	NA	NA	NA	NA
Mannheimia	0.000342343	NA	NA	NA	NA
Acholeplasma	6.69249e-05	NA	NA	NA	NA
Pediococcus	0.000106298	NA	NA	NA	NA
Histophilus	0.000186901	NA	NA	NA	NA
Lactococcus	0.000172735	NA	NA	NA	NA
Erysipelothrix	6.18444e-05	NA	NA	NA	NA
Enterococcus	0.00280479	NA	NA	NA	NA
Geodermatophilus	4.73848e-05	NA	NA	NA	NA
Deinococcus	2.94079e-05	NA	NA	NA	NA
Nakaseomyces	5.05112e-05	NA	NA	NA	NA
Desulfitobacterium	5.81318e-05	NA	NA	NA	NA
Actinomyces	0.000121833	Actinomyces	0.0249507	Actinomyces_sp_58589	0.00853563
Actinomyces	0.000121833	Actinomyces	0.0249507	Actinomyces_sp_62582	0.00847963
Actinomyces	0.000121833	Actinomyces	0.0249507	Actinomyces_sp_58647	0.00310873
Actinomyces	0.000121833	Actinomyces	0.0249507	Actinomyces_odontolyticus_57475	0.00195982
Actinomyces	0.000121833	Actinomyces	0.0249507	Actinomyces_sp_57735	0.00155691
Actinomyces	0.000121833	Actinomyces	0.0249507	Actinomyces_sp_59161	0.000649928
Actinomyces	0.000121833	Actinomyces	0.0249507	Actinomyces_sp_62581	0.000659995
NA	NA	Megasphaera	0.000685893	Megasphaera_micronuciformis_62167	0.000685893
Olsenella	4.2402e-05	NA	NA	NA	NA
Brachybacterium	0.000145476	NA	NA	NA	NA

[truncated: 9 more sheets: COPD-47-Genus-Midas.txt, COPD-54-Genus-Midas.txt, H-80-Genus-Midas.txt, H-84-Genus-Midas.txt, H-94-Genus-Midas.txt, H-380-Genus-Midas.txt, S-77-Genus-Midas.txt, S-81-Genus-Midas.txt, S-82-Genus-Midas.txt]
